# Supplementary material for: Fgf signalling triggers an intrinsic mesodermal timer that determines the duration of limb patterning
Source: Nat Commun. 2023 Sep 20;14:5841. doi: 10.1038/s41467-023-41457-6 (PMC10511490; doi:10.1038/s41467-023-41457-6)
Supplement: Supplementary file 7 — Supplementary Data 4 [file 41467_2023_41457_MOESM7_ESM.xlsx]

## Sheet: SU5402vsDMSO_deg.xls
gene_id	SU_1	SU_2	SU_3	DMSO_1	DMSO_2	DMSO_3	SU5402	DMSO	log2FoldChange	pvalue	padj	gene_name	gene_chr	gene_start	gene_end	gene_strand	gene_length	gene_biotype	gene_description	tf_family	SU_1_count	SU_2_count	SU_3_count	DMSO_1_count	DMSO_2_count	DMSO_3_count	SU_1_fpkm	SU_2_fpkm	SU_3_fpkm	DMSO_1_fpkm	DMSO_2_fpkm	DMSO_3_fpkm
ENSGALG00000041459	8951.35	9683.99	9780.69	34131.5	34299.2	33786.3	9472.01	34072.3	-1.84651	0	0	DDIT4	6	12170562	12174718	-	639	protein_coding	DNA damage inducible transcript 4 [Source:HGNC Symbol;Acc:HGNC:24944]	-	7998	11059	10698	25775	44859	31551	417.038	451.172	455.677	1590.17	1597.98	1574.08
ENSGALG00000002988	4851.72	4468.52	4688.29	23071.7	21249	22303.6	4669.51	22208.1	-2.24995	0	0	-	8	4633303	4636689	-	1811	pseudogene	-	2-Hacid_dh_C	4335	5103	5128	17423	27791	20828	79.7565	73.4571	77.0699	379.271	349.308	366.644
ENSGALG00000002893	1259.1	1281.1	1486.58	9221.79	10255.6	9705.08	1342.26	9727.49	-2.85689	0	0	STC2	13	9947853	9957394	-	1163	protein_coding	stanniocalcin 2 [Source:NCBI gene;Acc:416208]	-	1125	1463	1626	6964	13413	9063	32.2306	32.7938	38.0536	236.061	262.524	248.432
ENSGALG00000032349	42.5295	48.1616	33.8274	7750.59	7789.76	8006.72	41.5062	7849.02	-7.56197	0	0	CDH5	11	11518646	11547898	-	4534	protein_coding	Gallus gallus cadherin 5 (CDH5), mRNA. [Source:RefSeq mRNA;Acc:NM_204227]	Cadherin	38	55	37	5853	10188	7477	0.279253	0.316234	0.222114	50.8911	51.1482	52.5728
ENSGALG00000008359	24.6224	30.6483	39.3129	2325.31	2305.27	2561.46	31.5279	2397.35	-6.23204	5.54433e-286	2.10884e-282	CD93	3	3329006	3331372	+	2367	protein_coding	Gallus gallus CD93 molecule (CD93), mRNA. [Source:RefSeq mRNA;Acc:NM_001199451]	EGF_CA	22	35	43	1756	3015	2392	0.309685	0.385475	0.494453	29.2463	28.9943	32.2165
ENSGALG00000010133	145.496	123.469	149.938	2751.71	3751.13	3328.19	139.634	3277.01	-4.55716	4.19529e-282	1.32977e-278	PTCH2	8	21151297	21166349	-	4369	protein_coding	patched 2 [Source:HGNC Symbol;Acc:HGNC:9586]	-	130	141	164	2078	4906	3108	0.991418	0.841325	1.02169	18.7503	25.5605	22.6785
ENSGALG00000002728	989.371	1373.04	1161.1	9735.58	10796.2	10450.4	1174.51	10327.4	-3.13394	3.85369e-280	1.04699e-276	SLC16A3	18	4866126	4876014	-	3282	protein_coding	solute carrier family 16 member 3 [Source:HGNC Symbol;Acc:HGNC:10924]	MFS_1	884	1568	1270	7352	14120	9759	8.97448	12.4547	10.5322	88.3104	97.9308	94.7943
ENSGALG00000013907	151.092	161.123	199.307	2882.8	2729.63	2552.9	170.507	2721.78	-3.99145	1.67073e-279	3.97175e-276	KDR	4	65185439	65213106	+	5308	protein_coding	Gallus gallus kinase insert domain receptor (KDR), mRNA. [Source:RefSeq mRNA;Acc:NM_001004368]	Pkinase_Tyr	135	184	218	2177	3570	2384	0.847419	0.903678	1.11784	16.1686	15.3095	14.3183
ENSGALG00000008473	1393.4	1360.79	1481.09	7132.19	7944.21	7256.05	1411.76	7444.15	-2.39918	8.97149e-279	1.89578e-275	PLXND1	12	19926150	19990738	-	6485	protein_coding	plexin D1 [Source:NCBI gene;Acc:416124]	Sema	1245	1554	1620	5386	10390	6776	6.39668	6.24695	6.79924	32.7417	36.4694	33.3103
ENSGALG00000010290	2386.13	2452.74	2213.41	9914.35	10788.5	10131.3	2350.76	10278.1	-2.12891	2.16068e-265	4.10919e-262	VEGFA	3	30775054	30796571	-	3025	protein_coding	Vascular endothelial growth factor A [Source:UniProtKB/Swiss-Prot;Acc:P67964]	-	2132	2801	2421	7487	14110	9461	23.4832	24.1387	21.7833	97.5725	106.176	99.7074
ENSGALG00000036189	348.071	260.073	236.792	4295.73	3656.32	4264.11	281.645	4072.06	-3.86109	2.51977e-257	4.35646e-254	angiopoietin-2	3	88592498	88638346	+	2921	protein_coding	Gallus gallus angiopoietin 2 (ANGPT2), mRNA. [Source:RefSeq mRNA;Acc:NM_204817]	Fibrinogen_C	311	297	259	3244	4782	3982	3.54751	2.65065	2.41337	43.7819	37.265	43.4595
ENSGALG00000007646	142.138	124.345	95.9967	2808.65	2665.4	2188.81	120.826	2554.29	-4.40955	4.07232e-234	6.45395e-231	-	4	11924118	12042777	+	4745	protein_coding	vascular endothelial growth factor receptor kdr-like [Source:NCBI gene;Acc:422316]	Pkinase_Tyr	127	142	105	2121	3486	2044	0.891791	0.780152	0.602294	17.6218	16.723	13.7328
ENSGALG00000038933	1102.41	1160.26	1165.67	6247.62	7204.84	7838.6	1142.78	7097.02	-2.63456	2.40988e-233	3.52547e-230	FABP7	3	61282801	61286154	-	714	protein_coding	Gallus gallus fatty acid binding protein 7 (FABP7), mRNA. [Source:RefSeq mRNA;Acc:NM_205308]	-	985	1325	1275	4718	9423	7320	45.9657	48.3776	48.6035	260.498	300.41	326.835
ENSGALG00000001621	123.112	89.3179	149.023	2488.19	2228.05	2457.59	120.484	2391.28	-4.31378	3.95826e-230	5.37701e-227	cldn5	15	996735	998492	-	1758	protein_coding	Gallus gallus claudin 5 (CLDN5), mRNA. [Source:RefSeq mRNA;Acc:NM_204201]	-	110	102	163	1879	2914	2295	2.08482	1.51254	2.52362	42.1359	37.7306	41.6178
ENSGALG00000045684	480.136	397.552	409.586	3723.68	3546.22	3205.04	429.091	3491.65	-3.02829	6.15288e-225	7.80104e-222	-	28	3528771	3530950	-	1248	protein_coding	plasmalemma vesicle associated protein [Source:NCBI gene;Acc:100857417]	-	429	454	448	2812	4638	2993	11.4535	9.48349	9.77054	88.8271	84.594	76.4553
ENSGALG00000016558	1158.37	1410.7	1285.44	6296.61	6542.69	6519.31	1284.84	6452.87	-2.32644	5.48753e-222	6.52262e-219	VEGFD	1	123415471	123448479	+	2316	protein_coding	Gallus gallus vascular endothelial growth factor D (VEGFD), mRNA. [Source:RefSeq mRNA;Acc:NM_204568]	-	1035	1611	1406	4755	8557	6088	14.8901	18.1336	16.5235	80.9388	84.102	83.8015
ENSGALG00000022896	1751.55	1831.02	1738.91	141.69	138.393	144.564	1773.82	141.549	3.64969	2.41666e-213	2.70353e-210	IRX4	2	86044965	86053142	-	2411	protein_coding	Gallus gallus iroquois homeobox 4 (IRX4), mRNA. [Source:RefSeq mRNA;Acc:NM_001001744]	Coprinus_mating	1565	2091	1902	107	181	135	21.6278	22.6091	21.4718	1.74957	1.70885	1.78506
ENSGALG00000047909	4479.03	4779.39	4694.69	969.321	970.279	845.969	4651.04	928.523	2.3243	2.33309e-207	2.46504e-204	-	3	87015963	87022349	+	1911	protein_coding	-	-	4002	5458	5135	732	1269	790	69.7769	74.456	73.1366	15.1006	15.1156	13.179
ENSGALG00000008308	1672.08	1696.17	1610.92	6311.18	6951.75	6415.44	1659.72	6559.46	-1.98343	1.16479e-206	1.16589e-203	BHLHE40	12	18986975	18991321	+	2763	protein_coding	Gallus gallus basic helix-loop-helix family member e40 (BHLHE40), mRNA. [Source:RefSeq mRNA;Acc:NM_001277144]	HLH	1494	1937	1762	4766	9092	5991	18.0163	18.2758	17.3572	68.0014	74.9035	69.1248
ENSGALG00000000044	2562.96	2158.52	2726.31	168.175	165.154	111.368	2482.6	148.232	4.06396	6.71177e-200	6.38222e-197	WFIKKN1	14	13962836	13964455	+	1620	protein_coding	WAP, follistatin/kazal, immunoglobulin, kunitz and netrin domain containing 1 [Source:HGNC Symbol;Acc:HGNC:30912]	Kunitz_BPTI	2290	2465	2982	127	216	104	47.0995	39.6669	50.1012	3.09053	3.03502	2.0466
ENSGALG00000011207	571.91	452.719	507.411	3442.94	3278.61	3594.83	510.68	3438.79	-2.75495	8.43609e-199	7.63989e-196	MKP3	1	43322569	43326909	-	2506	protein_coding	Gallus gallus dual specificity phosphatase 6 (DUSP6), mRNA. [Source:RefSeq mRNA;Acc:NM_204354]	DSPc	511	517	555	2600	4288	3357	6.79415	5.37819	6.02792	40.9013	38.9491	42.7057
ENSGALG00000009748	2148.86	1957.99	1918.1	7291.09	7194.13	7168.25	2008.32	7217.82	-1.84672	1.10832e-194	9.58094e-192	ASNS	2	24662430	24676154	-	3112	protein_coding	Gallus gallus asparagine synthetase (glutamine-hydrolyzing) (ASNS), mRNA. [Source:RefSeq mRNA;Acc:NM_001030977]	-	1920	2236	2098	5506	9409	6694	20.5569	18.7309	18.3494	69.7496	68.822	68.5743
ENSGALG00000006613	33639.7	30508.2	30389.8	10553.9	9876.35	10565	31512.6	10331.8	1.60915	1.36732e-194	1.13059e-191	CTSD	5	14320728	14334260	+	3808	protein_coding	cathepsin D [Source:NCBI gene;Acc:396090]	Asp	30057	34840	33240	7970	12917	9866	262.993	238.511	237.585	82.5099	77.2126	82.5961
ENSGALG00000007917	6353.69	7311.81	6276.35	945.485	886.937	659.641	6647.28	830.688	3.00139	7.30308e-193	5.78708e-190	LAMB4	1	15053471	15105407	-	5795	protein_coding	Gallus gallus laminin subunit beta 4 (LAMB4), mRNA. [Source:RefSeq mRNA;Acc:NM_001199313]	Laminin_EGF	5677	8350	6865	714	1160	616	32.6408	37.563	32.2435	4.85724	4.55646	3.38878
ENSGALG00000043499	192.502	181.263	215.764	1838	1886.27	1870.77	196.51	1865.01	-3.24662	5.63032e-192	4.2831e-189	EGFL7	17	8044471	8059104	-	1675	protein_coding	Gallus gallus EGF like domain multiple 7 (EGFL7), mRNA. [Source:RefSeq mRNA;Acc:NM_001305681]	-	172	207	236	1388	2467	1747	3.42144	3.22168	3.83489	32.6678	33.5257	33.2501
ENSGALG00000017179	4302.2	4036.82	3628.67	635.62	599.447	492.589	3989.23	575.886	2.79318	1.35844e-182	9.93646e-180	PDGFD	1	183232405	183372535	+	4810	protein_coding	Gallus gallus platelet derived growth factor D (PDGFD), mRNA. [Source:RefSeq mRNA;Acc:NM_001277811]	CUB	3844	4610	3969	480	784	460	26.6277	24.9852	22.459	3.93406	3.71017	3.0488
ENSGALG00000034655	3086.75	3145.39	3145.03	8861.61	8695.81	8711.33	3125.72	8756.25	-1.48576	1.75216e-179	1.23417e-176	ALDH18A1	6	36292713	36326373	+	3491	protein_coding	aldehyde dehydrogenase 18 family member A1 [Source:NCBI gene;Acc:423976]	AA_kinase	2758	3592	3440	6692	11373	8135	26.3233	26.8234	26.8203	75.5703	74.1564	74.2888
ENSGALG00000039628	137.661	137.48	132.567	1436.77	1457.33	1487.41	135.903	1460.5	-3.42648	1.69113e-174	1.14864e-171	AFAP1L1	13	9243530	9261669	-	3711	protein_coding	actin filament associated protein 1 like 1 [Source:NCBI gene;Acc:427621]	PH	123	157	145	1085	1906	1389	1.10436	1.1029	1.06349	11.5261	11.6911	11.9324
ENSGALG00000036125	138.781	136.604	117.025	1771.79	1487.15	1609.48	130.803	1622.81	-3.63376	1.58156e-173	1.03717e-170	SHE	25	2934855	2940187	-	1767	protein_coding	Src homology 2 domain containing E [Source:NCBI gene;Acc:100857728]	SH2	124	156	128	1338	1945	1503	2.33819	2.30152	1.97164	29.8514	25.0557	27.1168
ENSGALG00000041083	642.42	438.709	611.636	4356.65	4959.2	5301.76	564.255	4872.54	-3.11388	5.71284e-172	3.62156e-169	ZIC2	1	145718083	145721881	-	1437	protein_coding	Zic family member 2 [Source:NCBI gene;Acc:428021]	zf-C2H2	574	501	669	3290	6486	4951	13.3092	9.08883	12.6714	90.2576	102.741	109.838
ENSGALG00000002562	368.216	260.073	283.419	2541.16	2473.48	2618.22	303.903	2544.29	-3.07278	4.18831e-168	2.56946e-165	ARAP3	13	2689768	2705890	-	5892	protein_coding	ArfGAP with RhoGAP domain, ankyrin repeat and PH domain 3 [Source:NCBI gene;Acc:416196]	RhoGAP	329	297	310	1919	3235	2445	1.8605	1.31408	1.43204	12.8398	12.4978	13.2291
ENSGALG00000009082	3315.07	4242.6	3720.1	14729.2	15034.4	14737	3759.26	14833.5	-1.97942	1.63921e-166	9.74204e-164	COQ8B	3	12555719	12587558	-	3200	protein_coding	Gallus gallus coenzyme Q8B (COQ8B), mRNA. [Source:RefSeq mRNA;Acc:NM_001199413]	ABC1	2962	4845	4069	11123	19663	13762	30.8411	39.4703	34.6093	137.03	139.87	137.103
ENSGALG00000021238	1862.35	1907.2	1799.25	222.467	246.202	200.248	1856.27	222.972	3.05047	2.22527e-166	1.28243e-163	-	14	2656528	2663612	+	2196	protein_coding	cytochrome P450 family 2 subfamily W member 1 [Source:NCBI gene;Acc:416453]	p450	1664	2178	1968	168	322	187	25.2474	25.8555	24.392	3.01593	3.3377	2.71472
novel.243	43.6487	39.405	56.6837	1254.03	1114.02	1312.86	46.5792	1226.97	-4.7163	2.5537e-164	1.42842e-161	-	24	318969	325997	+	1522	-	- && Q925F2.1 RecName: Full=Endothelial cell-selective adhesion molecule; Flags: Precursor && -	-	39	45	62	947	1457	1226	0.853779	0.77077	1.10875	24.529	21.7906	25.6798
ENSGALG00000004889	4536.11	5225.97	4702.92	14481.5	15532.1	15807.8	4821.67	15273.8	-1.66313	1.04461e-159	5.67609e-157	SLC2A1	21	6460791	6475374	-	3253	protein_coding	Gallus gallus solute carrier family 2 member 1 (SLC2A1), mRNA. [Source:RefSeq mRNA;Acc:NM_205209]	Sugar_tr	4053	5968	5144	10936	20314	14762	41.5134	47.8268	43.04	132.532	142.146	144.669
novel.44	144.377	107.707	85.0256	1755.9	1640.83	1555.94	112.37	1650.89	-3.88944	3.2744e-158	1.72979e-155	-	1	19357	22138	-	2728	-	- && - && -	-	129	123	93	1326	2146	1453	1.57558	1.17541	0.927884	19.1621	17.9064	16.98
ENSGALG00000047771	63.7943	55.167	64.912	1209	1061.27	1110.47	61.2911	1126.91	-4.20283	1.56001e-153	8.01846e-151	PGF	5	38322971	38327945	-	1802	protein_coding	placental growth factor [Source:HGNC Symbol;Acc:HGNC:8893]	-	57	63	71	913	1388	1037	1.05394	0.911408	1.0724	19.9738	17.5331	18.3459
ENSGALG00000052151	163.403	154.993	231.306	1990.29	1882.45	1896.47	183.234	1923.07	-3.38852	3.16885e-151	1.58593e-148	-	28	4050992	4054225	-	2523	protein_coding	-	-	146	177	253	1503	2462	1771	1.92811	1.82887	2.72935	23.4848	22.2123	22.3778
ENSGALG00000027874	365.978	267.954	227.649	2922.53	2712.8	2618.22	287.194	2751.18	-3.26721	5.46985e-151	2.66732e-148	CHAC1	5	24667321	24669438	+	1945	protein_coding	Gallus gallus ChaC glutathione specific gamma-glutamylcyclotransferase 1 (CHAC1), mRNA. [Source:RefSeq mRNA;Acc:NM_001199656]	ChaC	327	306	249	2207	3548	2445	5.60175	4.10137	3.48446	44.733	41.5229	40.0751
ENSGALG00000012357	223.84	228.549	260.562	1938.64	1669.89	1836.5	237.65	1815.01	-2.92975	4.77551e-148	2.27052e-145	CXCR4	7	30761616	30764299	-	1701	protein_coding	Gallus gallus C-X-C motif chemokine receptor 4 (CXCR4), mRNA. [Source:RefSeq mRNA;Acc:NM_204617]	7tm_1	200	261	285	1464	2184	1715	3.91761	4.00003	4.56032	33.9298	29.2262	32.1422
ENSGALG00000001177	42.5295	70.0533	69.4833	1173.25	1156.84	1115.82	60.6887	1148.64	-4.22359	2.49092e-146	1.15542e-143	CD34	26	2726911	2737426	-	2423	protein_coding	CD34 molecule [Source:NCBI gene;Acc:419856]	-	38	80	76	886	1513	1042	0.522547	0.860723	0.85372	14.4153	14.2138	13.7098
ENSGALG00000008514	40.2911	35.9023	34.7417	1006.4	949.635	959.478	36.9784	971.837	-4.72179	8.93814e-146	4.04728e-143	DLL4	5	24634300	24643252	+	2136	protein_coding	delta like canonical Notch ligand 4 [Source:NCBI gene;Acc:423208]	EGF	36	41	38	760	1242	896	0.561561	0.500391	0.484214	14.0268	13.2356	13.3728
ENSGALG00000039826	438.726	275.835	396.786	3102.62	3196.03	3652.66	370.449	3317.1	-3.16768	8.22651e-144	3.63841e-141	CNGA3	1	133236289	133256347	-	2208	protein_coding	cyclic nucleotide gated channel alpha 3 [Source:HGNC Symbol;Acc:HGNC:2150]	Ion_trans	392	315	434	2343	4180	3411	5.91538	3.7191	5.3499	41.8329	43.0924	49.2491
ENSGALG00000006877	34.6951	29.7726	28.3419	1160.01	938.93	1005.52	30.9366	1034.82	-5.07076	1.34925e-143	5.83185e-141	KLHL4	4	8078253	8111548	-	3711	protein_coding	kelch like family member 4 [Source:NCBI gene;Acc:422265]	BACK	31	34	31	876	1228	939	0.278334	0.238844	0.227366	9.30589	7.53235	8.06659
ENSGALG00000008734	1554.57	1912.45	1708.74	209.225	165.154	178.831	1725.25	184.403	3.23877	4.8394e-143	2.04524e-140	PCSK2	3	12111551	12286838	-	2351	protein_coding	proprotein convertase subtilisin/kexin type 2 [Source:NCBI gene;Acc:395136]	Peptidase_S8	1389	2184	1869	158	216	167	19.6854	24.2174	21.6377	2.64941	2.09134	2.26454
ENSGALG00000015419	4556.26	3210.19	3763.98	552.195	473.288	549.344	3843.48	524.942	2.87552	7.3554e-142	3.04098e-139	PENK	2	111379997	111384344	-	1534	protein_coding	proenkephalin [Source:NCBI gene;Acc:421131]	-	4071	3666	4117	417	619	513	88.4242	62.3009	73.0484	10.7166	9.1852	10.6612
ENSGALG00000001688	2208.18	2126.12	2271.01	6108.58	6379.07	6422.94	2201.77	6303.53	-1.51801	4.74191e-141	1.91876e-138	2005-09-01	15	1038490	1075779	+	5369	protein_coding	Gallus gallus septin 5 (SEPT5), mRNA. [Source:RefSeq mRNA;Acc:NM_001030654]	GTP_CDC	1973	2428	2484	4613	8343	5998	12.2442	11.7891	12.5925	33.8715	35.3714	35.6146
ENSGALG00000008811	870.736	915.947	824.657	3445.59	3621.92	3276.79	870.447	3448.1	-1.98629	2.8004e-139	1.10954e-136	SLC1A4	3	10532551	10556800	+	2734	protein_coding	solute carrier family 1 member 4 [Source:NCBI gene;Acc:769612]	SDF	778	1046	902	2602	4737	3060	9.48149	9.97379	8.97973	37.5192	39.4392	35.6811
ENSGALG00000036678	284.276	298.602	259.648	1888.32	1948.2	1663.02	280.842	1833.18	-2.70693	6.97175e-132	2.70589e-129	ETV4	27	5959008	5971321	+	1593	protein_coding	ETS variant 4 [Source:HGNC Symbol;Acc:HGNC:3493]	ETS_PEA3_N	254	341	284	1426	2548	1553	5.31268	5.5804	4.85241	35.2898	36.4088	31.0793
ENSGALG00000002377	63023.2	71057.7	65175.3	156042	165749	171623	66418.7	164472	-1.30815	1.70792e-130	6.49625e-128	ENO1	21	3220612	3233063	-	2521	protein_coding	Gallus gallus enolase 1, (alpha) (ENO1), mRNA. [Source:RefSeq mRNA;Acc:NM_205120]	-	56311	81147	71288	117838	216779	160269	744.245	839.125	769.66	1842.71	1957.35	2026.71
ENSGALG00000009719	6690.57	6932.65	6619.2	2588.83	2419.2	2385.85	6747.47	2464.62	1.45436	4.0871e-130	1.52409e-127	PCDH10	4	26882271	26914396	+	4516	protein_coding	Gallus gallus protocadherin 10 (PCDH10), mRNA. [Source:RefSeq mRNA;Acc:NM_214672]	Cadherin	5978	7917	7240	1955	3164	2228	44.106	45.7018	43.6355	17.0662	15.948	15.7281
ENSGALG00000043690	2849.48	2479.01	2870.76	587.949	541.338	485.093	2733.08	538.127	2.34648	6.87229e-128	2.51341e-125	C1H2ORF40	1	136717949	136721234	+	857	protein_coding	chromosome 2 open reading frame 40 [Source:HGNC Symbol;Acc:HGNC:24642]	-	2546	2831	3140	444	708	453	98.9858	86.1164	99.725	20.4243	18.8051	16.8513
ENSGALG00000037272	437.607	576.188	536.667	2559.7	2757.92	2727.45	516.821	2681.69	-2.37184	7.61465e-125	2.73237e-122	HOXD8	7	16290965	16292885	-	1483	protein_coding	Gallus gallus homeobox D8 (HOXD8), mRNA. [Source:RefSeq mRNA;Acc:NM_207177]	Homeobox	391	658	587	1933	3607	2547	8.78478	11.5668	10.7734	51.3849	55.3641	54.7524
ENSGALG00000003932	1534.42	1564.82	1566.12	4926.06	4499.68	4585.36	1555.12	4670.37	-1.58539	2.05167e-124	7.22569e-122	SDC4	20	5127284	5143926	+	2941	protein_coding	syndecan 4 [Source:NCBI gene;Acc:419184]	-	1371	1787	1713	3720	5885	4282	15.5324	15.84	15.8532	49.8647	45.5486	46.4159
ENSGALG00000010435	68.2711	46.4103	73.1403	953.43	1023.04	1070.85	62.6072	1015.77	-4.02854	3.10669e-124	1.07424e-121	RASGRP3	3	31182830	31220795	-	2726	protein_coding	Gallus gallus RAS guanyl releasing protein 3 (RASGRP3), mRNA. [Source:RefSeq mRNA;Acc:NM_001006401]	C1_1	61	53	80	720	1338	1000	0.745589	0.506847	0.798766	10.4124	11.1726	11.6947
ENSGALG00000005956	3807.51	3908.1	3514.39	1149.41	1134.67	1097.62	3743.33	1127.23	1.73173	2.4499e-120	8.32005e-118	-	6	18712501	18725961	-	2048	protein_coding	annexin A8 like 1 [Source:NCBI gene;Acc:423774]	-	3402	4463	3844	868	1484	1025	55.3477	56.8099	51.0868	16.7084	16.494	15.9555
ENSGALG00000012620	479.017	545.54	538.496	2342.53	2517.83	2843.1	521.017	2567.82	-2.29947	1.35974e-119	4.53677e-117	PTCH1	Z	41783741	41851352	-	4546	protein_coding	Gallus gallus patched 1 (PTCH1), mRNA. [Source:RefSeq mRNA;Acc:NM_204960]	-	428	623	589	1769	3293	2655	3.13697	3.57261	3.52648	15.3406	16.4887	18.6188
ENSGALG00000051754	3320.66	3288.13	3870.95	863.384	901.465	810.631	3493.25	858.493	2.02352	2.03316e-118	6.66665e-116	-	27	7445506	7449624	-	1793	protein_coding	-	Filament	2967	3755	4234	652	1179	757	55.1357	54.5955	64.2726	14.3355	14.9678	13.4596
ENSGALG00000032584	1918.31	1621.73	1755.37	320.459	300.488	263.428	1765.14	294.792	2.58334	5.47036e-114	1.76331e-111	ALX4	5	22046823	22071211	-	1164	protein_coding	Gallus gallus ALX homeobox 4 (ALX4), mRNA. [Source:RefSeq mRNA;Acc:NM_204162]	Homeobox	1714	1852	1920	242	393	246	49.0629	41.4777	44.8956	8.1961	7.68534	6.73748
ENSGALG00000054783	1956.36	1721.56	1772.74	7129.54	6673.44	5756.87	1816.89	6519.95	-1.84408	6.15866e-114	1.95209e-111	NDRG1	2	141967432	142007621	-	2847	protein_coding	N-myc downstream regulated 1 [Source:NCBI gene;Acc:420321]	Ndr	1748	1966	1939	5384	8728	5376	20.4573	18.0021	18.5373	74.5525	69.7832	60.1987
ENSGALG00000001717	6974.84	7259.27	6566.17	15499.9	16503.9	16026.3	6933.43	16010	-1.20757	6.96378e-112	2.1711e-109	SLC16A1	26	3611404	3626345	-	4034	protein_coding	Gallus gallus solute carrier family 16 member 1 (SLC16A1), mRNA. [Source:RefSeq mRNA;Acc:NM_001006323]	MFS_1	6232	8290	7182	11705	21585	14966	51.4739	53.5729	48.4579	114.388	121.798	118.273
ENSGALG00000006609	5366.56	5658.55	5605.29	12139	13220	13050.4	5543.47	12803.1	-1.20776	4.89989e-111	1.503e-108	EPHB1	9	3883599	3930088	+	6496	protein_coding	EPH receptor B1 [Source:NCBI gene;Acc:396177]	Pkinase_Tyr	4795	6462	6131	9167	17290	12187	24.5945	25.9327	25.6886	55.6322	60.586	59.809
ENSGALG00000034118	228.316	220.668	253.248	1440.74	1386.99	1344.98	234.078	1390.9	-2.57007	9.88361e-111	2.98359e-108	SOX18	20	9380605	9384135	+	1585	protein_coding	Gallus gallus SRY-box 18 (SOX18), mRNA. [Source:RefSeq mRNA;Acc:NM_204309]	HMG_box	204	252	277	1088	1814	1256	4.28841	4.14475	4.7567	27.061	26.0514	25.2625
ENSGALG00000009957	220.482	170.755	265.134	1762.52	1633.95	1685.51	218.79	1694	-2.95383	4.45355e-110	1.3234e-107	TIE1	8	20012281	20023311	+	3423	protein_coding	tyrosine kinase with immunoglobulin like and EGF like domains 1 [Source:NCBI gene;Acc:424562]	Pkinase_Tyr	197	195	290	1331	2137	1574	1.91759	1.4851	2.30593	15.3291	14.2109	14.6593
ENSGALG00000017091	43.6487	26.27	17.3708	862.06	867.822	776.364	29.0965	835.415	-4.87717	2.38264e-109	6.97124e-107	FLT1	1	177165538	177266964	+	4272	protein_coding	Gallus gallus fms related tyrosine kinase 1 (FLT1), mRNA. [Source:RefSeq mRNA;Acc:NM_204252]	Pkinase_Tyr	39	30	19	651	1135	725	0.304179	0.18307	0.121054	6.00751	6.04767	5.41031
ENSGALG00000047475	57.0791	76.1829	61.255	807.767	931.284	948.77	64.839	895.94	-3.78177	3.38864e-109	9.76441e-107	HS3ST2	14	7429292	7439069	-	1008	protein_coding	heparan sulfate-glucosamine 3-sulfotransferase 2 [Source:HGNC Symbol;Acc:HGNC:5195]	Sulfotransfer_1	51	87	67	610	1218	886	1.6858	2.25002	1.80913	23.8569	27.5049	28.0213
ENSGALG00000036798	881.928	713.668	830.143	2996.68	3192.97	3167.56	808.58	3119.07	-1.95043	1.18208e-108	3.35535e-106	COL4A1	1	140138678	140249096	-	6480	protein_coding	Gallus gallus collagen type IV alpha 1 chain (COL4A1), mRNA. [Source:RefSeq mRNA;Acc:NM_001162399]	Collagen	788	815	908	2263	4176	2958	4.05179	3.27876	3.81387	13.7675	14.6693	14.5525
ENSGALG00000002667	4251.83	4005.3	3719.19	1231.51	1058.21	1045.15	3992.11	1111.62	1.84748	3.77646e-108	1.05619e-105	OLFML2B	8	4172583	4181579	-	2223	protein_coding	olfactomedin like 2B [Source:NCBI gene;Acc:424366]	-	3799	4574	4068	930	1384	976	56.941	53.6394	49.8077	16.4926	14.1716	13.9967
ENSGALG00000014872	388.362	453.595	458.956	2227.32	2614.94	3133.3	433.637	2658.52	-2.61448	3.45345e-107	9.51851e-105	FGF10	Z	13972677	14032776	-	4385	protein_coding	fibroblast growth factor 10 [Source:NCBI gene;Acc:395432]	-	347	518	502	1682	3420	2926	2.63667	3.07955	3.11594	15.1217	17.7533	21.2726
ENSGALG00000007608	90.6551	77.9343	85.9399	873.978	853.295	929.495	84.8431	885.589	-3.38765	3.66907e-106	9.96834e-104	ARHGEF9	4	11685188	11872215	+	7262	protein_coding	Cdc42 guanine nucleotide exchange factor 9 [Source:NCBI gene;Acc:422315]	RhoGEF	81	89	94	660	1116	868	0.371641	0.319492	0.352312	3.58288	3.49809	3.81047
ENSGALG00000017242	1330.73	1098.09	1158.36	4580.44	5314.74	6199.13	1195.72	5364.77	-2.16749	2.3097e-105	6.18676e-103	FZD4	1	190012922	190017357	+	3757	protein_coding	Gallus gallus frizzled class receptor 4 (FZD4), mRNA. [Source:RefSeq mRNA;Acc:NM_204099]	Fz	1189	1254	1267	3459	6951	5789	10.5447	8.70128	9.1789	36.2956	42.1143	49.1222
ENSGALG00000001749	1692.23	1560.44	1614.57	4720.8	5550.24	4923.75	1622.41	5064.93	-1.64424	2.71495e-105	7.17123e-103	ACSBG2	28	1746737	1763012	+	3994	protein_coding	Gallus gallus acyl-CoA synthetase bubblegum family member 2 (ACSBG2), mRNA. [Source:RefSeq mRNA;Acc:NM_001012846]	AMP-binding	1512	1782	1766	3565	7259	4598	12.6136	11.6313	12.0348	35.1881	41.3706	36.7009
ENSGALG00000015152	11228.9	11741.8	11893.5	4956.51	4907.21	4388.33	11621.4	4750.68	1.29072	3.9296e-105	1.02374e-102	BOC	1	84399987	84443291	-	3516	protein_coding	BOC cell adhesion associated, oncogene regulated [Source:NCBI gene;Acc:418361]	I-set	10033	13409	13009	3743	6418	4098	95.0774	99.4201	100.705	41.9678	41.5503	37.1568
ENSGALG00000016843	650.254	525.4	617.121	2408.74	2501.01	2423.33	597.592	2444.36	-2.0352	2.98641e-104	7.67508e-102	COL4A2	1	140248816	140390143	+	5968	protein_coding	Gallus gallus collagen type IV alpha 2 chain (COL4A2), mRNA. [Source:RefSeq mRNA;Acc:NM_001162390]	Collagen	581	600	675	1819	3271	2263	3.24372	2.62089	3.07844	12.0157	12.476	12.0885
ENSGALG00000014528	200.336	187.393	258.734	1414.26	1507.03	1462.78	215.488	1461.35	-2.7608	8.50954e-104	2.15779e-101	ENO2	1	77952924	77962832	+	2432	protein_coding	Gallus gallus enolase 2 (ENO2), mRNA. [Source:RefSeq mRNA;Acc:NM_204876]	-	179	214	283	1068	1971	1366	2.45236	2.29391	3.16722	17.3122	18.4479	17.9062
ENSGALG00000004325	5560.18	6265.39	5579.69	13720.1	15108.5	14472.5	5801.75	14433.7	-1.31487	1.50443e-103	3.76465e-101	P4HA1	6	11904936	11935569	+	5745	protein_coding	Gallus gallus prolyl 4-hydroxylase subunit alpha 1 (P4HA1), transcript variant 2, mRNA. [Source:RefSeq mRNA;Acc:NM_001198736]	-	4968	7155	6103	10361	19760	13515	28.8129	32.4673	28.914	71.0979	78.2925	74.9966
ENSGALG00000026146	2878.58	3155.9	3379.08	919.001	831.886	886.661	3137.85	879.183	1.83877	5.43045e-102	1.34125e-99	CRLF1	28	3979727	3985653	+	3110	protein_coding	cytokine receptor like factor 1 [Source:NCBI gene;Acc:100858730]	fn3	2572	3604	3696	694	1088	828	27.5554	30.21	32.3465	8.79719	7.96328	8.48761
ENSGALG00000005768	800.227	698.782	810.029	2633.85	2670.75	2693.18	769.679	2665.93	-1.79374	2.91554e-99	7.10868e-97	ETV5	9	5289877	5299258	-	2452	protein_coding	Gallus gallus ETS variant 5 (ETV5), mRNA. [Source:RefSeq mRNA;Acc:NM_001293095]	ETS_PEA3_N	715	798	886	1989	3493	2515	9.71585	8.48417	9.83487	31.9786	32.4266	32.6989
ENSGALG00000016215	11.192	18.389	8.22829	746.854	773.776	667.137	12.6031	729.256	-5.83837	4.17382e-99	1.00478e-96	DIPK2B	1	112117781	112133306	+	2241	protein_coding	chromosome 1 open reading frame, human CXorf36 [Source:NCBI gene;Acc:418555]	-	10	21	9	564	1012	623	0.14868	0.244289	0.109309	9.92161	10.2793	8.86261
ENSGALG00000005739	7529.97	7845.97	7022.39	17021.4	19638.8	18599.5	7466.11	18419.9	-1.30321	1.26382e-98	3.00441e-96	SCD	6	18321285	18340590	-	5110	protein_coding	stearoyl-CoA desaturase [Source:HGNC Symbol;Acc:HGNC:10571]	-	6728	8960	7681	12854	25685	17369	43.8693	45.7103	40.9121	99.1659	114.415	108.36
ENSGALG00000027323	805.823	683.02	805.458	39.7263	48.9345	31.0545	764.767	39.9051	4.23683	2.84784e-98	6.68645e-96	MYH1D	18	376311	398842	-	6051	protein_coding	Gallus gallus myosin, heavy chain 1D, skeletal muscle (MYH1D), mRNA. [Source:RefSeq mRNA;Acc:NM_001319304]	Myosin_head	720	780	881	30	64	29	3.96461	3.36043	3.96282	0.195451	0.240755	0.152787
ENSGALG00000025977	2573.04	2246.08	2539.8	6925.61	6591.63	6343.69	2452.97	6620.31	-1.43283	7.11002e-98	1.649e-95	GADD45A	8	29041359	29042869	+	1162	protein_coding	growth arrest and DNA damage inducible alpha [Source:NCBI gene;Acc:693255]	-	2299	2565	2778	5230	8621	5924	65.9217	57.5451	65.0701	177.435	168.879	162.527
ENSGALG00000025738	1751.55	1829.27	1783.71	4559.25	4375.05	4553.24	1788.17	4495.85	-1.3292	1.51614e-97	3.47396e-95	RHOU	3	39870601	39877069	+	3380	protein_coding	ras homolog family member U [Source:NCBI gene;Acc:428589]	Ras	1565	2089	1951	3443	5722	4252	15.4274	16.112	15.7107	40.1574	38.5349	40.1044
ENSGALG00000001124	96.2511	77.9343	80.4544	873.978	1075.03	1331.06	84.8799	1093.36	-3.69447	1.59689e-97	3.61543e-95	LH-2A	17	9524055	9542497	+	1268	protein_coding	Gallus gallus LIM homeobox 2 (LHX2), mRNA. [Source:RefSeq mRNA;Acc:NM_204889]	Homeobox	86	89	88	660	1406	1243	2.25982	1.82977	1.88894	20.5196	25.24	31.2512
ENSGALG00000042360	2105.21	2152.39	1874.22	389.317	474.817	380.15	2043.94	414.762	2.29352	1.77599e-97	3.97362e-95	TRIM29	24	3898255	3922124	+	4050	protein_coding	tripartite motif containing 29 [Source:NCBI gene;Acc:419754]	zf-B_box	1881	2458	2050	294	621	355	15.4749	15.8217	13.777	2.86179	3.49028	2.7944
ENSGALG00000017658	3234.48	3619.13	3593.02	1197.08	1125.49	1140.45	3482.21	1154.34	1.59504	8.52375e-96	1.88494e-93	GAS1	Z	41073186	41073665	-	480	protein_coding	growth arrest specific 1 [Source:HGNC Symbol;Acc:HGNC:4165]	-	2890	4133	3930	904	1472	1065	200.61	224.466	222.847	74.2458	69.8055	70.7333
ENSGALG00000028871	90.6551	98.0746	83.1971	868.681	1373.99	1174.72	90.6423	1139.13	-3.6539	6.64593e-95	1.45278e-92	SLC38A3	12	3614475	3623786	-	2318	protein_coding	solute carrier family 38 member 3 [Source:NCBI gene;Acc:429200]	Aa_trans	81	112	91	656	1797	1097	1.16431	1.2596	1.06852	11.1567	17.6465	15.0872
ENSGALG00000034868	29019.7	32280.6	31782.2	13869.8	13028	11861.8	31027.5	12919.9	1.26426	2.91035e-94	6.28965e-92	KRT7	33	5216371	5226040	+	2658	protein_coding	Gallus gallus keratin 7 (KRT7), mRNA. [Source:RefSeq mRNA;Acc:NM_204932]	Filament	25929	36864	34763	10474	17039	11077	325.032	361.555	355.973	155.347	145.919	132.856
ENSGALG00000012277	884.167	881.796	953.567	2886.78	2976.59	2703.89	906.51	2855.75	-1.65548	7.51018e-94	1.60482e-91	MAFF	1	50976162	50979138	-	1934	protein_coding	Gallus gallus MAF bZIP transcription factor F (MAFF), mRNA. [Source:RefSeq mRNA;Acc:NM_204757]	bZIP_Maf	790	1007	1043	2180	3893	2525	13.6102	13.5738	14.6785	44.437	45.8196	41.6218
ENSGALG00000050400	5632.92	5390.6	5640.95	2247.18	2163.82	1948.94	5554.82	2119.98	1.3901	2.44799e-93	5.17286e-91	-	33	5388108	5393861	-	1626	protein_coding	-	Filament	5033	6156	6170	1697	2830	1820	103.134	98.6972	103.281	41.144	39.6177	35.6834
ENSGALG00000035419	13190.9	12498.4	13058.3	6402.55	6440.24	6116.67	12915.8	6319.82	1.03096	1.97938e-92	4.13669e-90	CDON	24	354765	382201	-	5361	protein_coding	cell adhesion associated, oncogene regulated [Source:NCBI gene;Acc:419710]	fn3	11786	14273	14283	4835	8423	5712	73.2514	69.4059	72.5152	35.5546	35.7639	33.9671
ENSGALG00000028284	4681.61	4378.33	4668.18	1545.35	1205.01	1425.3	4576.04	1391.89	1.72131	5.87907e-91	1.21531e-88	PTX3	9	22868801	22874363	-	2255	protein_coding	pentraxin 3 [Source:HGNC Symbol;Acc:HGNC:9692]	-	4183	5000	5106	1167	1576	1331	61.8069	57.803	61.6296	20.4018	15.9086	18.8169
ENSGALG00000036593	354.786	308.234	330.046	1597	1575.08	1952.15	331.022	1708.08	-2.36935	2.08511e-90	4.26393e-88	-	11	17360006	17361528	-	1520	pseudogene	-	Fork_head	317	352	361	1206	2060	1823	6.94882	6.03707	6.46426	31.2787	30.8494	38.2348
ENSGALG00000041365	651.373	704.035	667.405	2202.16	2562.94	2558.25	674.271	2441.12	-1.85661	2.45436e-90	4.96564e-88	SALL4	20	13087625	13101795	+	5386	protein_coding	Gallus gallus spalt like transcription factor 4 (SALL4), mRNA. [Source:RefSeq mRNA;Acc:NM_001080872]	-	582	804	730	1663	3352	2389	3.60041	3.8915	3.68903	12.1722	14.1664	14.1405
ENSGALG00000002678	687.188	598.956	671.977	2550.43	2560.65	3202.9	652.707	2771.33	-2.08721	6.0178e-90	1.2047e-87	-	10	3160778	3172796	-	6954	pseudogene	-	Laminin_G_2	614	684	735	1926	3349	2991	2.94191	2.56418	2.87679	10.9186	10.9624	13.7119
ENSGALG00000006198	7245.69	7203.23	7160.44	14493.5	16481	15740.4	7203.12	15571.6	-1.11276	2.09218e-89	4.1447e-87	LSS	7	6913221	6923292	-	3110	protein_coding	Gallus gallus lanosterol synthase (LSS), mRNA. [Source:RefSeq mRNA;Acc:NM_001006514]	-	6474	8226	7832	10945	21555	14699	69.3598	68.9533	68.5437	138.74	157.765	150.676
ENSGALG00000003553	750.982	890.552	850.256	92.6946	70.3433	82.4552	830.597	81.831	3.362	3.28262e-89	6.43597e-87	ABCA12	7	4266278	4345086	-	10047	protein_coding	ATP binding cassette subfamily A member 12 [Source:NCBI gene;Acc:424011]	ABC_tran	671	1017	930	70	92	77	2.22526	2.63883	2.51943	0.274667	0.208437	0.244326
ENSGALG00000030002	3205.38	3546.45	3715.53	1144.12	1103.32	985.179	3489.12	1077.54	1.6962	3.92199e-89	7.61105e-87	KRT18	33	5401187	5408382	+	1284	protein_coding	keratin 18 [Source:NCBI gene;Acc:101749333]	Filament	2864	4050	4064	864	1443	920	74.3196	82.2275	86.1477	26.5273	25.5814	22.8422
ENSGALG00000039629	1814.22	1762.72	2036.04	5241.22	5312.45	6089.9	1870.99	5547.86	-1.56792	6.13625e-89	1.17878e-86	HOXD11	7	16312439	16313967	-	926	protein_coding	Gallus gallus homeobox D11 (HOXD11), mRNA. [Source:RefSeq mRNA;Acc:NM_204620]	Homeobox	1621	2013	2227	3958	6948	5687	58.3267	56.6708	65.4583	168.504	170.794	195.789
ENSGALG00000036915	5113.62	5167.31	5057.65	10467.9	11770.3	11421.6	5112.86	11219.9	-1.13445	1.12853e-88	2.14624e-86	SQLE	2	138683095	138697225	+	2569	protein_coding	Gallus gallus squalene epoxidase (SQLE), mRNA. [Source:RefSeq mRNA;Acc:NM_001194927]	-	4569	5901	5532	7905	15394	10666	59.2587	59.8809	58.6102	121.306	136.399	132.359
ENSGALG00000002763	2764.42	2807.39	2988.7	8088.27	8025.25	10086.3	2853.5	8733.27	-1.61351	1.5278e-88	2.8768e-86	FRZB	7	2337402	2352802	+	2007	protein_coding	Gallus gallus frizzled related protein (FRZB), mRNA. [Source:RefSeq mRNA;Acc:NM_204772]	Fz	2470	3206	3269	6108	10496	9419	41.0058	41.6431	44.3326	119.977	119.042	149.614
ENSGALG00000017394	5706.79	5629.66	5203.02	11937.7	13169.5	12104.8	5513.16	12404	-1.17053	5.25454e-88	9.79714e-86	INSIG1	2	7910368	7918977	+	3099	protein_coding	Gallus gallus insulin induced gene 1 (INSIG1), mRNA. [Source:RefSeq mRNA;Acc:NM_001030966]	-	5099	6429	5691	9015	17224	11304	54.8225	54.0815	49.983	114.68	126.513	116.286
novel.201	1010.64	1098.09	1047.74	119.179	101.692	57.8257	1052.15	92.8988	3.50773	9.95565e-88	1.83822e-85	-	2	119703029	119708620	+	3545	-	- && - && -	-	903	1254	1146	90	133	54	8.48725	9.22164	8.7988	1.00085	0.854002	0.485616
ENSGALG00000019719	15639.7	17962.5	16563.5	6158.9	5898.9	4757.77	16721.9	5605.19	1.57717	5.98389e-87	1.09425e-84	KRT19	27	7369267	7374026	-	1725	protein_coding	Gallus gallus keratin 19 (KRT19), mRNA. [Source:RefSeq mRNA;Acc:NM_205009]	Filament	13974	20513	18117	4651	7715	4443	269.915	310.004	285.859	106.292	101.805	82.1113
novel.527	896.478	756.575	682.948	70.1831	61.1681	58.8965	778.667	63.4159	3.6254	6.70934e-87	1.21522e-84	-	8	11770215	11788691	+	5043	-	- && - && -	-	801	864	747	53	80	55	5.29223	4.46634	4.03169	0.414316	0.361097	0.347688
ENSGALG00000014261	2000.01	1950.11	1456.41	6802.46	6533.52	6164.86	1802.17	6500.28	-1.85142	3.51681e-86	6.30969e-84	UCH-L1	4	68642734	68647699	-	1417	protein_coding	ubiquitin C-terminal hydrolase L1 [Source:NCBI gene;Acc:770302]	-	1787	2227	1593	5137	8545	5757	42.0194	40.9711	30.5986	142.917	137.267	129.522
ENSGALG00000009415	1264.69	1473.75	1492.06	4542.04	5954.71	4941.96	1410.17	5146.24	-1.86767	1.3982e-85	2.48514e-83	SMOC1	5	27925918	28047170	-	4939	protein_coding	SPARC related modular calcium binding 1 [Source:NCBI gene;Acc:768688]	-	1130	1683	1632	3430	7788	4615	7.62316	8.88325	8.99366	27.3779	35.893	29.7885
ENSGALG00000039452	72.7479	49.913	95.0824	970.645	828.063	1087.98	72.5811	962.229	-3.73031	1.97593e-85	3.47946e-83	GJA5	1	93831630	93850776	-	3005	protein_coding	Gallus gallus gap junction protein alpha 5 (GJA5), mRNA. [Source:RefSeq mRNA;Acc:NM_205504]	Connexin	65	57	104	733	1083	1016	0.720716	0.49449	0.941985	9.61622	8.20365	10.7787
ENSGALG00000044874	6955.82	6810.05	6847.76	3347.6	3301.55	3226.46	6871.21	3291.87	1.06177	2.21789e-85	3.86971e-83	-	2	3966061	3968522	+	945	protein_coding	-	Death	6215	7777	7490	2528	4318	3013	219.131	214.539	215.727	105.461	104.01	101.644
ENSGALG00000037164	12651.4	14434.5	12710	5826.52	5858.37	5390.64	13265.3	5691.84	1.22076	6.09422e-84	1.05363e-81	ZFHX4	2	119316650	119443316	+	11834	protein_coding	zinc finger homeobox 4 [Source:NCBI gene;Acc:395904]	Homeobox	11304	16484	13902	4400	7662	5034	31.827	36.3126	31.9743	14.6577	14.7378	13.5612
ENSGALG00000046550	96.2511	76.1829	106.053	846.17	1022.27	809.56	92.8292	892.667	-3.27046	1.07156e-83	1.83594e-81	-	4	60182461	60231262	-	2789	protein_coding	-	-	86	87	116	639	1337	756	1.02741	0.8132	1.13205	9.03228	10.912	8.64149
ENSGALG00000054286	73.8671	50.7886	81.3686	880.599	820.417	715.325	68.6748	805.447	-3.55722	1.47473e-83	2.50414e-81	APLN	4	1645346	1646715	+	795	protein_coding	apelin [Source:HGNC Symbol;Acc:HGNC:16665]	-	66	58	89	665	1073	668	2.76613	1.9019	3.04704	32.9761	30.7225	26.787
ENSGALG00000003770	12794.7	13348.7	12222.7	5626.56	5084.6	4595	12788.7	5102.05	1.32646	2.15504e-83	3.62696e-81	ANXA2	10	5524170	5556443	+	2671	protein_coding	annexin A2 [Source:NCBI gene;Acc:396297]	-	11432	15244	13369	4249	6650	4291	142.608	148.783	136.232	62.713	56.6723	51.2153
ENSGALG00000041404	94.0127	112.085	123.424	838.224	1183.6	1229.33	109.841	1083.72	-3.29958	4.00688e-83	6.68447e-81	SALL3	2	56919289	56938680	-	4098	protein_coding	Gallus gallus spalt like transcription factor 3 (SALL3), mRNA. [Source:RefSeq mRNA;Acc:NM_204647]	-	84	128	135	633	1548	1148	0.682972	0.814263	0.896638	6.08943	8.59849	8.9307
ENSGALG00000000059	4503.65	3845.05	4371.05	1303.02	1361.75	1077.27	4239.92	1247.35	1.76375	1.52094e-82	2.51523e-80	-	11	18842577	18845331	+	1822	protein_coding	-	Tubulin_C	4024	4391	4781	984	1781	1006	73.5877	62.8264	71.4209	21.2908	22.2505	17.6021
ENSGALG00000030781	3034.15	2845.04	3049.95	1042.15	854.824	897.369	2976.38	931.449	1.68065	2.38661e-82	3.91281e-80	CA2	2	122766240	122822370	+	1759	protein_coding	carbonic anhydrase 2 [Source:NCBI gene;Acc:396257]	-	2711	3249	3336	787	1118	838	51.3522	48.1516	51.6197	17.6382	14.4677	15.1878
ENSGALG00000001992	35515.5	36172.9	36765.8	61538.6	61890.6	61032.9	36151.4	61487.4	-0.766209	6.40387e-82	1.04093e-79	PKM	10	2035713	2053005	-	2627	protein_coding	Gallus gallus pyruvate kinase M1/2 (PKM), mRNA. [Source:RefSeq mRNA;Acc:NM_205469]	PK	31733	41309	40214	46472	80945	56995	402.482	409.932	416.651	697.391	701.38	691.659
ENSGALG00000039245	22.384	17.5133	7.31403	538.953	781.422	629.658	15.7371	650.011	-5.39823	8.08915e-82	1.30372e-79	STAB2	1	54771871	54848374	-	7653	protein_coding	stabilin 2 [Source:HGNC Symbol;Acc:HGNC:18629]	Xlink	20	20	8	407	1022	588	0.087075	0.0681279	0.028452	2.09656	3.03978	2.44941
ENSGALG00000002375	5968.68	5434.38	5606.21	12398.6	14194.8	12576	5669.76	13056.5	-1.20428	1.97002e-81	3.14838e-79	NOTCH1	17	8107664	8143170	+	10112	protein_coding	Gallus gallus notch 1 (NOTCH1), mRNA. [Source:RefSeq mRNA;Acc:NM_001030295]	EGF_CA	5333	6206	6132	9363	18565	11744	17.5724	15.9993	16.5052	36.5025	41.7908	37.025
ENSGALG00000007526	627.87	640.988	698.49	64.8862	51.9929	49.2589	655.783	55.3793	3.58116	2.68149e-81	4.24971e-79	-	4	11295349	11299195	-	1212	protein_coding	ES1 protein homolog, mitochondrial-like 2 [Source:NCBI gene;Acc:422305]	-	561	732	764	49	68	46	15.4225	15.7447	17.1572	1.59382	1.27711	1.20996
ENSGALG00000000839	1748.19	2074.45	1712.4	436.989	437.352	369.442	1845.01	414.594	2.15377	4.22769e-81	6.64482e-79	WNT11	1	195315169	195341425	+	1829	protein_coding	Gallus gallus Wnt family member 11 (WNT11), mRNA. [Source:RefSeq mRNA;Acc:NM_204784]	wnt	1562	2369	1873	330	572	345	28.4553	33.7659	27.8727	7.11287	7.11878	6.01341
ENSGALG00000049422	317.852	387.92	386.729	1762.52	1549.08	1537.74	364.167	1616.45	-2.1453	1.40174e-79	2.1851e-77	ATF3	3	21942839	21967759	-	3820	protein_coding	activating transcription factor 3 [Source:NCBI gene;Acc:421369]	bZIP_1	284	443	423	1331	2026	1436	2.47714	3.0232	3.01392	13.736	12.0726	11.9841
ENSGALG00000005802	484.613	525.4	512.896	2118.73	2511.71	1886.83	507.636	2172.43	-2.09788	2.00449e-79	3.0993e-77	FLT4	13	14053033	14099309	+	7894	protein_coding	Gallus gallus fms related tyrosine kinase 4 (FLT4), mRNA. [Source:RefSeq mRNA;Acc:NM_001293093]	Pkinase_Tyr	433	600	561	1600	3285	1762	1.82762	1.98144	1.93429	7.99039	9.47243	7.11581
ENSGALG00000003473	11621.8	11625.3	11703.4	6301.91	5949.36	5888.58	11650.2	6046.62	0.946817	4.31918e-79	6.62436e-77	SFRP1	22	2877954	2888842	-	3820	protein_coding	Gallus gallus secreted frizzled related protein 1 (SFRP1), mRNA. [Source:RefSeq mRNA;Acc:NM_204553]	Fz	10384	13276	12801	4759	7781	5499	90.5726	90.6005	91.2086	49.1131	46.3655	45.8919
ENSGALG00000010357	783.439	654.998	629.921	2357.09	2553.77	2331.23	689.453	2414.03	-1.81152	4.69542e-78	7.14381e-76	P2RY1	9	23519306	23520980	-	1483	protein_coding	Gallus gallus purinergic receptor P2Y1 (P2RY1), mRNA. [Source:RefSeq mRNA;Acc:NM_205333]	7tm_1	700	748	689	1780	3340	2177	15.7272	13.1488	12.6454	47.3177	51.2659	46.7986
ENSGALG00000003578	37685.6	34990.7	34552.4	16319.6	16843.4	14092.3	35742.9	15751.8	1.18196	1.62679e-77	2.45542e-75	FN1	7	4388774	4439109	-	9525	protein_coding	Gallus gallus fibronectin 1 (FN1), mRNA. [Source:RefSeq mRNA;Acc:NM_001198712]	fn3	33672	39959	37793	12324	22029	13160	117.788	109.365	107.994	51.0072	52.6445	44.046
ENSGALG00000041296	25.7416	31.524	52.1125	684.616	582.626	627.516	36.4593	631.586	-4.09909	9.24151e-77	1.3839e-74	-	3	106816449	106818809	-	1134	protein_coding	SRY-box 7 [Source:NCBI gene;Acc:771337]	HMG_box	23	36	57	517	762	586	0.675788	0.827592	1.3681	17.9731	15.2956	16.474
ENSGALG00000011687	2391.73	2406.33	2545.28	672.698	750.074	833.118	2447.78	751.963	1.70052	1.92668e-76	2.86263e-74	-	5	52000607	52016763	-	13276	protein_coding	AHNAK nucleoprotein 2 [Source:NCBI gene;Acc:100859120]	-	2137	2748	2784	508	981	778	5.36331	5.39605	5.70765	1.50849	1.682	1.86822
ENSGALG00000002553	480.136	520.146	520.211	1721.47	1701.24	1671.59	506.831	1698.1	-1.74266	3.77899e-76	5.57123e-74	PCDH1	13	2788001	2834253	+	4091	protein_coding	protocadherin 1 [Source:NCBI gene;Acc:416194]	Cadherin	429	594	569	1300	2225	1561	3.494	3.78516	3.78563	12.5273	12.3801	12.1644
ENSGALG00000009738	2745.39	2928.23	2645.85	6064.88	6040.35	6419.72	2773.16	6174.98	-1.15459	7.86899e-76	1.15117e-73	CTBP2	6	33195329	33207599	-	1369	protein_coding	C-terminal binding protein 2 [Source:HGNC Symbol;Acc:HGNC:2495]	2-Hacid_dh_C	2453	3344	2894	4580	7900	5995	59.7021	63.678	57.5374	131.888	131.355	139.605
ENSGALG00000012823	1894.8	1788.11	1787.37	4246.74	4769.58	4959.09	1823.43	4658.47	-1.35458	1.37737e-75	1.9996e-73	TRIM24	1	56379268	56436811	-	3498	protein_coding	tripartite motif containing 24 [Source:HGNC Symbol;Acc:HGNC:11812]	Bromodomain	1693	2042	1955	3207	6238	4631	16.1262	15.2182	15.2119	36.143	40.5928	42.2056
ENSGALG00000035031	1234.48	1191.78	1255.27	2983.44	3153.22	3105.45	1227.18	3080.7	-1.32882	2.25548e-75	3.2496e-73	HEY1	2	120664931	120667575	-	1542	protein_coding	hes related family bHLH transcription factor with YRPW motif 1 [Source:NCBI gene;Acc:428365]	HLH	1103	1361	1373	2253	4124	2900	23.8334	23.0092	24.2349	57.5999	60.8776	59.9555
ENSGALG00000035725	52.6023	35.0266	38.3987	605.163	640.736	532.211	42.0092	592.703	-3.83472	2.78041e-75	3.97578e-73	SP8	2	30161118	30163980	-	2863	protein_coding	Gallus gallus Sp8 transcription factor (SP8), mRNA. [Source:RefSeq mRNA;Acc:NM_001198666]	zf-C2H2	47	40	42	457	838	497	0.546981	0.364221	0.399285	6.29274	6.66263	5.53415
ENSGALG00000029047	839.399	804.737	917.911	2480.24	2487.25	2412.62	854.016	2460.04	-1.52629	8.67399e-75	1.23106e-72	TMEM204	14	14114192	14142038	-	2568	protein_coding	transmembrane protein 204 [Source:NCBI gene;Acc:416759]	-	750	919	1004	1873	3253	2253	9.73109	9.32926	10.6413	28.7533	28.8345	27.9693
ENSGALG00000037603	719.644	722.424	749.688	2190.24	2118.71	2063.52	730.586	2124.16	-1.53905	1.11141e-74	1.56569e-72	SESN2	23	2253610	2261049	+	2863	protein_coding	sestrin-2-like [Source:NCBI gene;Acc:100858796]	PA26	643	825	820	1654	2771	1927	7.48316	7.51207	7.79557	22.775	22.0312	21.4573
ENSGALG00000035492	297.707	364.277	264.219	1390.42	1573.55	1574.14	308.734	1512.7	-2.29194	1.61278e-74	2.25528e-72	ELMO1	2	46322705	46587483	+	3654	protein_coding	Gallus gallus engulfment and cell motility 1 (ELMO1), mRNA. [Source:RefSeq mRNA;Acc:NM_001030994]	-	266	416	289	1050	2058	1470	2.42554	2.96792	2.15271	11.3283	12.8204	12.8252
ENSGALG00000016462	904.312	828.38	813.686	2353.12	2439.08	2410.48	848.793	2400.89	-1.50205	1.75385e-74	2.43465e-72	MYCN	3	99207484	99211831	+	2476	protein_coding	MYCN proto-oncogene, bHLH transcription factor [Source:NCBI gene;Acc:421948]	Myc_N	808	946	890	1777	3190	2251	10.8732	9.96018	9.78351	28.2932	29.3267	28.9828
ENSGALG00000014994	106.324	121.718	73.1403	895.165	816.594	984.108	100.394	898.622	-3.16175	2.1951e-74	3.02511e-72	CRHBP	Z	23367125	23375581	-	1608	protein_coding	corticotropin releasing hormone binding protein [Source:NCBI gene;Acc:427214]	-	95	139	80	676	1068	919	1.96849	2.25349	1.35413	16.5732	15.1185	18.2199
ENSGALG00000011205	2143.26	2542.93	2335.92	504.524	424.354	290.199	2340.71	406.359	2.52995	3.40534e-74	4.65919e-72	SMOC2	3	41691462	41825582	-	1486	protein_coding	SPARC related modular calcium binding 2 [Source:HGNC Symbol;Acc:HGNC:20323]	-	1915	2904	2555	381	555	271	42.9384	50.9454	46.798	10.1077	8.50154	5.81388
ENSGALG00000027887	756.578	571.81	682.033	41.0505	26.761	53.5423	670.14	40.4513	4.07959	1.53626e-73	2.0869e-71	-	Z	10370855	10387436	-	2854	protein_coding	C1q and tumor necrosis factor related protein 3 [Source:NCBI gene;Acc:427430]	Collagen	676	653	746	31	35	50	7.89202	5.96467	7.11443	0.428206	0.27915	0.558511
ENSGALG00000001136	35.8143	25.3943	12.7996	1861.84	1656.89	1489.55	24.6694	1669.43	-6.09759	1.82577e-73	2.46258e-71	-	21	1417763	1419447	-	1404	protein_coding	Gallus gallus hairy and enhancer of split 5-like (LOC419390), mRNA. [Source:RefSeq mRNA;Acc:NM_001277881]	HLH	32	29	14	1406	2167	1391	0.759413	0.538465	0.271404	39.4787	35.133	31.5846
ENSGALG00000032577	6199.24	6183.95	6261.73	11537.8	12352.1	12836.2	6214.97	12242.1	-0.978342	2.24819e-73	3.011e-71	MECOM	9	20136600	20436791	+	3873	protein_coding	MDS1 and EVI1 complex locus [Source:NCBI gene;Acc:424997]	zf-C2H2	5539	7062	6849	8713	16155	11987	47.6518	47.5343	48.1321	88.688	94.9473	98.6685
ENSGALG00000045096	108.562	101.577	176.451	1038.18	1211.13	1437.08	128.864	1228.79	-3.2508	2.45806e-73	3.26904e-71	-	14	6624165	6625767	+	568	protein_coding	-	-	97	116	193	784	1584	1342	5.69009	5.32398	9.24835	54.4142	63.479	75.3216
ENSGALG00000029140	8439.87	7795.18	8859.12	18312.5	17217.3	16706.3	8364.72	17412	-1.05761	3.68931e-73	4.87245e-71	CRABP2	25	2633647	2636309	+	417	protein_coding	cellular retinoic acid binding protein 2 [Source:NCBI gene;Acc:100857929]	-	7541	8902	9690	13829	22518	15601	602.543	556.517	632.474	1307.37	1229.18	1192.7
ENSGALG00000011235	1493.01	1576.2	1319.27	293.974	200.325	280.562	1462.83	258.287	2.51443	4.51841e-73	5.92628e-71	GALNT15	2	34255021	34277260	+	2200	protein_coding	polypeptide N-acetylgalactosaminyltransferase 15 [Source:NCBI gene;Acc:420642]	Glycos_transf_2	1334	1800	1443	222	262	262	20.2036	21.3293	17.8525	3.9781	2.71083	3.79659
ENSGALG00000004465	8186.94	8078.02	8561.07	15062.9	14897.5	15456.6	8275.34	15139	-0.871264	6.90901e-73	8.99969e-71	PALD1	6	12239480	12253050	+	2993	protein_coding	Gallus gallus phosphatase domain containing, paladin 1 (PALD1), mRNA. [Source:RefSeq mRNA;Acc:NM_204109]	-	7315	9225	9364	11375	19484	14434	81.4335	80.3501	85.155	149.827	148.182	153.743
ENSGALG00000033365	322.329	208.409	208.45	1581.11	1502.44	2001.41	246.396	1694.99	-2.78897	9.94521e-73	1.28665e-70	ALDH1A3	10	17875706	17910716	+	4330	protein_coding	Gallus gallus aldehyde dehydrogenase 1 family member A3 (ALDH1A3), mRNA. [Source:RefSeq mRNA;Acc:NM_204669]	Aldedh	288	238	228	1194	1965	1869	2.21615	1.4329	1.43318	10.8708	10.3299	13.7606
ENSGALG00000009301	945.723	746.943	960.881	132.421	113.926	104.943	884.516	117.096	2.92342	3.07992e-72	3.9577e-70	CHRNA1	7	16798486	16810189	+	1678	protein_coding	Gallus gallus cholinergic receptor nicotinic alpha 1 subunit (CHRNA1), mRNA. [Source:RefSeq mRNA;Acc:NM_204816]	Neur_chan_memb	845	853	1051	100	149	98	16.7788	13.2521	17.0477	2.34938	2.02124	1.86187
ENSGALG00000024449	32.4567	25.3943	31.9989	460.825	515.341	525.786	29.95	500.65	-4.07141	5.39767e-72	6.88945e-70	RAMP2	27	7849653	7851555	+	901	protein_coding	receptor activity modifying protein 2 [Source:NCBI gene;Acc:420022]	-	29	29	35	348	674	491	1.07243	0.839074	1.0573	15.2265	17.0278	17.3729
ENSGALG00000006723	7044.23	7395.88	7253.69	13013	13629.8	13176.8	7231.27	13273.2	-0.876243	6.54992e-72	8.30443e-70	-	2	10454430	10459537	-	2202	protein_coding	isopentenyl-diphosphate delta isomerase 1 [Source:NCBI gene;Acc:420459]	NUDIX	6294	8446	7934	9827	17826	12305	95.2368	99.9909	98.0686	175.933	184.272	178.148
ENSGALG00000041687	13030.8	12339	12487.8	21915.7	23202.6	22855.1	12619.2	22657.8	-0.84477	1.39006e-71	1.75074e-69	SREBF2	1	49494257	49513013	-	4472	protein_coding	sterol regulatory element binding transcription factor 2 [Source:NCBI gene;Acc:395304]	HLH	11643	14091	13659	16550	30346	21343	86.7478	82.1423	83.1328	145.895	154.462	152.149
ENSGALG00000004518	1198.66	1469.37	1640.17	295.299	230.91	252.72	1436.07	259.643	2.47672	1.56224e-71	1.95465e-69	-	Z	22436116	22452194	-	1617	protein_coding	betaine--homocysteine S-methyltransferase [Source:NCBI gene;Acc:416371]	-	1071	1678	1794	223	302	236	22.0686	27.0526	30.1973	5.43675	4.25129	4.65283
ENSGALG00000043064	4141.03	3858.18	3692.67	1593.02	1479.5	1357.83	3897.3	1476.79	1.40092	6.1616e-71	7.6589e-69	EXFABP	17	865358	868425	-	775	protein_coding	Gallus gallus extracellular fatty acid-binding protein (EXFABP), mRNA. [Source:RefSeq mRNA;Acc:NM_205422]	-	3700	4406	4039	1203	1935	1268	159.073	148.207	141.849	61.194	56.8333	52.1595
ENSGALG00000048310	772.247	525.4	775.287	58.2652	42.8177	41.763	690.978	47.6153	3.87744	1.06815e-70	1.3191e-68	-	7	15380511	15383363	+	1320	protein_coding	-	I-set	690	600	848	44	56	39	17.4169	11.8496	17.4855	1.31409	0.965689	0.941903
ENSGALG00000006379	12.3112	10.508	10.0568	407.856	760.014	664.996	10.9587	610.955	-5.81385	1.48452e-70	1.82145e-68	SHH	2	8166209	8175880	-	1576	protein_coding	Gallus gallus sonic hedgehog (SHH), mRNA. [Source:RefSeq mRNA;Acc:NM_204821]	-	11	12	11	308	994	621	0.232558	0.198496	0.189973	7.70441	14.3567	12.5618
ENSGALG00000038556	1879.13	1922.96	1983.93	4221.58	4394.16	4717.08	1928.68	4444.27	-1.20427	9.03074e-70	1.10094e-67	CDC42EP1	1	51221544	51223454	-	1167	protein_coding	CDC42 effector protein 1 [Source:HGNC Symbol;Acc:HGNC:17014]	PBD	1679	2196	2170	3188	5747	4405	47.9375	49.0556	50.6109	107.694	112.097	120.335
ENSGALG00000011962	3611.65	3327.53	3582.96	7939.96	7845.57	9281.03	3507.38	8355.52	-1.25253	1.23946e-69	1.5014e-67	NDNF	4	54187801	54205828	+	2479	protein_coding	neuron-derived neurotrophic factor [Source:NCBI gene;Acc:422672]	-	3227	3800	3919	5996	10261	8667	43.3728	39.9608	43.0283	95.352	94.2186	111.457
ENSGALG00000009270	868.498	891.428	1009.34	2546.45	2733.45	2925.55	923.087	2735.15	-1.56672	1.35863e-69	1.63535e-67	HOXD10	7	16302455	16304988	-	1177	protein_coding	homeobox D10 [Source:NCBI gene;Acc:771246]	Homeobox	776	1018	1104	1923	3575	2732	21.9675	22.5475	25.5298	64.4092	69.139	73.998
ENSGALG00000006644	82.8207	55.167	67.6548	586.625	765.366	762.443	68.5475	704.811	-3.37488	4.40581e-69	5.2698e-67	-	13	17366433	17385594	-	3194	protein_coding	acyl-CoA synthetase long-chain family member 6 [Source:NCBI gene;Acc:416324]	AMP-binding	74	63	74	443	1001	712	0.771955	0.514201	0.630597	5.46781	7.13383	7.10658
ENSGALG00000015079	1463.91	1628.74	1428.06	410.505	315.016	342.671	1506.9	356.064	2.09052	4.59535e-69	5.46215e-67	UPK1B	1	81562063	81573670	-	2755	protein_coding	uroplakin 1B [Source:NCBI gene;Acc:418345]	Tetraspannin	1308	1860	1562	310	412	320	15.8191	17.6002	15.4317	4.43593	3.40407	3.70292
ENSGALG00000042422	802.465	676.89	927.054	2741.11	3195.27	2777.78	802.136	2904.72	-1.85787	6.38473e-68	7.54192e-66	GLI1	33	5544436	5553014	-	4917	protein_coding	GLI family zinc finger 1 [Source:NCBI gene;Acc:396045]	-	717	773	1014	2070	4179	2594	4.85864	4.09832	5.61297	16.5964	19.3462	16.8184
ENSGALG00000010926	906.551	976.368	1050.48	203.928	201.855	186.327	977.799	197.37	2.30932	8.85775e-68	1.03986e-65	-	4	45655850	45659023	-	1279	protein_coding	-	-	810	1115	1149	154	264	174	21.1013	22.7264	24.4515	4.74674	4.69847	4.33705
ENSGALG00000015908	7679.94	8135.81	6615.54	2815.27	3067.58	3115.09	7477.1	2999.31	1.31698	7.29174e-67	8.50763e-65	COL12A1	3	80804845	80905035	+	9964	protein_coding	Gallus gallus collagen type XII alpha 1 chain (COL12A1), mRNA. [Source:RefSeq mRNA;Acc:NM_205021]	VWA	6862	9291	7236	2126	4012	2909	22.9463	24.3084	19.7661	8.41152	9.16538	9.30734
ENSGALG00000010953	3545.62	3475.52	3490.62	6811.73	6564.87	6925.16	3503.92	6767.25	-0.9494	9.67892e-67	1.1224e-64	KANK4	8	27815241	27824970	-	3194	protein_coding	KN motif and ankyrin repeat domains 4 [Source:NCBI gene;Acc:424684]	-	3168	3969	3818	5144	8586	6467	33.048	32.3946	32.5354	63.4908	61.1898	64.5481
ENSGALG00000009842	2283.16	2338.03	2189.64	4802.91	5154.18	4766.34	2270.28	4907.81	-1.11292	1.51756e-66	1.74915e-64	RASSF3	1	33813098	33886822	+	3453	protein_coding	Gallus gallus Ras association domain family member 3 (RASSF3), mRNA. [Source:RefSeq mRNA;Acc:NM_001007851]	RA	2040	2670	2395	3627	6741	4451	19.6847	20.1577	18.8784	41.4091	44.4376	41.0938
ENSGALG00000012946	3317.3	3556.96	3302.29	6750.82	6918.11	6633.89	3392.18	6767.61	-0.996296	2.12318e-66	2.43244e-64	SINHCAF	1	59546382	59561664	+	3567	protein_coding	Gallus gallus SIN3-HDAC complex associated factor (SINHCAF), mRNA. [Source:RefSeq mRNA;Acc:NM_001030766]	-	2964	4062	3612	5098	9048	6195	27.6867	29.6868	27.5613	56.3432	57.7395	55.3673
ENSGALG00000027188	4911.04	4857.32	5151.82	9657.46	11169.3	10345.4	4973.39	10390.7	-1.06364	2.21223e-66	2.51929e-64	SREBF1	14	5307535	5318482	-	4836	protein_coding	sterol regulatory element binding transcription factor 1 [Source:NCBI gene;Acc:373915]	HLH	4388	5547	5635	7293	14608	9661	30.2326	29.9019	31.7149	59.4518	68.7587	63.6871
ENSGALG00000039145	80.5823	74.4316	58.5123	631.648	657.557	897.369	71.1754	728.858	-3.36114	3.01848e-66	3.41699e-64	CA8	2	112701443	112753254	-	3515	protein_coding	carbonic anhydrase 8 [Source:NCBI gene;Acc:421139]	-	72	85	64	477	860	838	0.6825	0.630406	0.495576	5.3498	5.56925	7.60036
ENSGALG00000006571	5274.78	5111.26	4867.49	9396.59	9863.35	9888.19	5084.51	9716.05	-0.934887	4.16371e-66	4.68553e-64	SETD5	12	11778259	11816939	+	6177	protein_coding	Gallus gallus SET domain containing 5 (SETD5), mRNA. [Source:RefSeq mRNA;Acc:NM_001278017]	SET	4713	5837	5324	7096	12900	9234	25.4223	24.6342	23.4593	45.2878	47.5374	47.6571
ENSGALG00000013768	2179.08	2316.14	2298.43	4829.39	4725.23	5161.48	2264.55	4905.37	-1.11431	6.02323e-66	6.73822e-64	PHACTR2	3	52409174	52528843	-	2216	protein_coding	phosphatase and actin regulator 2 [Source:NCBI gene;Acc:421667]	-	1947	2645	2514	3647	6180	4820	29.2746	31.1159	30.8781	64.88	63.4807	69.3414
ENSGALG00000002544	7.83439	5.254	2.74276	537.629	584.92	596.461	5.27705	573.003	-6.8052	8.5055e-66	9.45951e-64	PCDH12	13	3130846	3140064	-	3396	protein_coding	protocadherin 12 [Source:NCBI gene;Acc:416191]	Cadherin	7	6	3	406	765	557	0.0686793	0.0460586	0.0240441	4.71306	5.12763	5.22881
ENSGALG00000005601	256.296	229.425	212.107	983.887	1159.9	1213.27	232.609	1119.02	-2.27084	3.69873e-65	4.08967e-63	-	12	9048747	9114490	-	11787	protein_coding	-	Dynein_heavy	229	262	232	743	1517	1133	0.647333	0.579462	0.535723	2.48502	2.92958	3.06438
ENSGALG00000043405	8624.54	8976.45	8316.97	15246.9	15247.7	15765	8639.32	15419.9	-0.835731	5.24654e-64	5.76755e-62	BNIP3L	22	669570	683049	-	3847	protein_coding	Gallus gallus BCL2 interacting protein 3 like (BNIP3L), mRNA. [Source:RefSeq mRNA;Acc:NM_001030885]	-	7706	10251	9097	11514	19942	14722	66.7425	69.4658	64.3623	117.991	117.997	122
ENSGALG00000009844	3568	2766.23	4005.35	337.673	232.439	288.058	3446.53	286.057	3.59578	6.18135e-64	6.75614e-62	ACTC1	5	32480478	32485436	+	2021	protein_coding	Gallus gallus actin, alpha, cardiac muscle 1 (ACTC1), mRNA. [Source:RefSeq mRNA;Acc:NM_001079481]	Actin	3188	3159	4381	255	304	269	52.559	40.7484	59.0014	4.97415	3.42397	4.24328
ENSGALG00000009641	48294.5	44458.4	43733.3	25379.8	26131.8	24946.4	45495.4	25486	0.835842	6.6374e-64	7.21314e-62	COL1A2	2	23572966	23610978	+	4092	protein_coding	collagen type I alpha 2 chain [Source:NCBI gene;Acc:396243]	Collagen	43151	50771	47835	19166	34177	23296	351.359	323.45	318.175	184.646	190.117	181.494
ENSGALG00000027234	19.0264	9.63233	9.14254	454.204	429.706	736.742	12.6004	540.217	-5.45872	2.0349e-63	2.19885e-61	-	2	32680060	32682168	-	1595	protein_coding	-	Homeobox	17	11	10	343	562	688	0.355127	0.179787	0.170645	8.47771	8.02045	13.7513
ENSGALG00000034684	530.5	571.81	503.754	54.2926	28.2902	28.9129	535.355	37.1652	3.89588	2.64001e-63	2.83659e-61	-	3	33132810	33141334	+	1008	lncRNA	-	-	474	653	551	41	37	27	15.668	16.8881	14.8781	1.6035	0.835535	0.853923
ENSGALG00000050508	57.0791	67.4263	74.0546	520.414	692.729	697.121	66.1867	636.755	-3.26281	3.09375e-63	3.30544e-61	NOS3	2	351436	367741	-	5316	protein_coding	nitric oxide synthase, endothelial-like [Source:NCBI gene;Acc:107057170]	NAD_binding_1	51	77	81	393	906	651	0.319654	0.377601	0.41472	2.91442	3.87942	3.90402
ENSGALG00000033635	2235.04	1948.36	2141.18	4830.71	5075.42	4605.71	2108.19	4837.28	-1.19954	3.59837e-63	3.82311e-61	PTGS2	8	10713267	10722126	+	5101	protein_coding	prostaglandin-endoperoxide synthase 2 [Source:NCBI gene;Acc:396451]	An_peroxidase	1997	2225	2342	3648	6638	4301	13.0442	11.3711	12.4965	28.1932	29.6214	26.88
ENSGALG00000004476	64.9135	56.0426	101.482	652.835	763.837	840.614	74.1461	752.429	-3.34142	4.64448e-63	4.90716e-61	SEMA3G	12	3527264	3534653	-	2345	protein_coding	semaphorin 3G [Source:NCBI gene;Acc:415945]	Sema	58	64	111	493	999	785	0.824101	0.711482	1.28835	8.28798	9.69719	10.6719
ENSGALG00000039228	13077.8	11342.5	12463.1	25398.3	25367.2	23117.4	12294.5	24627.6	-1.00252	7.34183e-63	7.7142e-61	ZFP36L1	5	28553320	28555369	+	1623	protein_coding	Gallus gallus ZFP36 ring finger protein like 1 (ZFP36L1), mRNA. [Source:RefSeq mRNA;Acc:NM_001319031]	zf-CCCH	11685	12953	13632	19180	33177	21588	239.886	208.055	228.611	465.881	465.309	424.043
ENSGALG00000010049	290.992	366.028	358.388	1397.04	1380.87	1252.89	338.469	1343.6	-1.98501	1.08829e-62	1.1372e-60	PTPRB	1	35964985	36023189	-	6826	protein_coding	protein tyrosine phosphatase, receptor type B [Source:HGNC Symbol;Acc:HGNC:9665]	Y_phosphatase	260	418	392	1055	1806	1170	1.26912	1.59638	1.56306	6.093	6.02247	5.46431
ENSGALG00000000379	1112.48	936.087	996.537	2627.23	2706.69	2864.51	1015.04	2732.81	-1.431	1.09606e-62	1.13907e-60	ITGB3	27	4721958	4738989	+	3457	protein_coding	Gallus gallus integrin subunit beta 3 (ITGB3), mRNA. [Source:RefSeq mRNA;Acc:NM_204315]	EGF_2	994	1069	1090	1984	3540	2675	9.58037	8.0613	8.58188	22.6249	23.3092	24.6683
ENSGALG00000015568	50.3639	24.5186	31.9989	681.968	512.283	505.439	35.6272	566.563	-4.01256	1.34403e-62	1.38917e-60	SH3TC1	4	80793977	80825261	+	4968	protein_coding	SH3 domain and tetratricopeptide repeats 1 [Source:NCBI gene;Acc:422867]	-	45	28	35	515	670	472	0.301805	0.146928	0.191753	4.08668	3.06985	3.02884
ENSGALG00000037869	343.594	339.758	393.129	1341.42	1471.09	1261.46	358.827	1357.99	-1.9205	1.95418e-62	2.0089e-60	-	25	3351408	3362735	+	3643	protein_coding	-	Guanylate_cyc	307	388	430	1013	1924	1178	2.80785	2.77651	3.21266	10.9621	12.0218	10.3086
ENSGALG00000012425	5230.01	5244.36	5301.76	9204.58	9414.53	9720.07	5258.71	9446.39	-0.845155	2.13396e-62	2.18191e-60	FERMT2	5	58413781	58449844	-	2163	protein_coding	fermitin family member 2 [Source:NCBI gene;Acc:423589]	Band_41	4673	5989	5799	6951	12313	9077	71.9838	72.1813	72.9713	126.688	129.578	133.783
ENSGALG00000016463	2609.97	2384.44	2307.58	5088.93	5609.11	5416.34	2434	5371.46	-1.14359	3.02387e-62	3.07529e-60	FAM49A	3	99567584	99621073	-	4882	protein_coding	Gallus gallus family with sequence similarity 49 member A (FAM49A), mRNA. [Source:RefSeq mRNA;Acc:NM_001006418]	-	2332	2723	2524	3843	7336	5058	15.9157	14.5404	14.0717	31.0326	34.2046	33.0291
novel.230	25.7416	10.508	18.2851	560.14	470.23	389.788	18.1782	473.386	-4.73292	3.49579e-62	3.53633e-60	-	22	1942275	1948729	+	3417	-	- && - && -	-	23	12	20	423	615	364	0.224274	0.091551	0.159309	4.88023	4.09688	3.39603
ENSGALG00000037675	16081.8	19083.4	16115.6	1438.09	1230.24	835.26	17093.6	1167.86	3.87195	8.05562e-62	8.10591e-60	COL14A1	2	136788122	136908061	+	6536	protein_coding	Gallus gallus collagen type XIV alpha 1 chain (COL14A1), mRNA. [Source:RefSeq mRNA;Acc:NM_205334]	VWA	14369	21793	17627	1086	1609	780	73.2504	86.9224	73.4043	6.55032	5.6036	3.8045
ENSGALG00000011813	867.379	999.135	785.344	2660.34	3282.43	2774.56	883.953	2905.78	-1.71766	9.47529e-62	9.48426e-60	-	7	27951577	27971764	-	5608	protein_coding	-	EGF_CA	775	1141	859	2009	4293	2591	4.60457	5.30401	4.16908	14.1227	17.4251	14.7291
novel.215	1016.23	1028.03	1048.65	268.814	265.317	247.365	1030.97	260.499	1.98498	1.7636e-61	1.75602e-59	-	2	128692305	128704806	-	10569	-	- && - && -	-	908	1174	1147	203	347	231	2.86251	2.89575	2.95382	0.757194	0.747341	0.696777
ENSGALG00000009365	10313.4	10747	9899.54	18913.7	21090	19021.4	10320	19675	-0.931231	3.24796e-61	3.21717e-59	CYP51A1	2	22493952	22507735	-	2804	protein_coding	Gallus gallus cytochrome P450 family 51 subfamily A member 1 (CYP51A1), mRNA. [Source:RefSeq mRNA;Acc:NM_001048077]	p450	9215	12273	10828	14283	27583	17763	109.5	114.104	105.106	200.81	223.917	201.955
ENSGALG00000013193	1283.72	1109.47	1112.65	231.737	240.085	154.202	1168.61	208.674	2.48197	3.04954e-60	3.00498e-58	IRX2	2	86608324	86612432	-	1679	protein_coding	Gallus gallus iroquois homeobox 2 (IRX2), mRNA. [Source:RefSeq mRNA;Acc:NM_001030336]	Coprinus_mating	1147	1267	1217	175	314	144	22.7619	19.6722	19.7285	4.10896	4.25699	2.73418
ENSGALG00000001946	1825.41	1577.07	1548.75	418.45	490.874	373.725	1650.41	427.683	1.94216	5.90141e-60	5.78521e-58	RSPO1	23	3864606	3877239	+	2086	protein_coding	R-spondin 1 [Source:NCBI gene;Acc:419613]	-	1631	1801	1694	316	642	349	26.0516	22.5074	22.1032	5.97197	7.00558	5.33368
novel.37	1712.37	2224.19	1787.37	536.305	416.708	397.284	1907.98	450.099	2.09025	7.52892e-60	7.34282e-58	-	1	165610428	165631720	+	6587	-	- && - && -	-	1530	2540	1955	405	545	371	7.73926	10.0525	8.0782	2.42389	1.88335	1.79557
ENSGALG00000009042	1165.09	1204.04	1017.56	275.435	269.904	218.453	1128.9	254.597	2.14838	2.72227e-59	2.64143e-57	ISM1	3	12825298	12864186	-	1663	protein_coding	isthmin 1 [Source:HGNC Symbol;Acc:HGNC:16213]	TSP_1	1041	1375	1113	208	353	204	20.8571	21.5545	18.2162	4.93078	4.83176	3.91069
ENSGALG00000028174	947.961	1077.94	997.451	2704.03	2447.49	2726.37	1007.79	2625.97	-1.37932	3.07127e-59	2.96494e-57	CAVIN2	7	8198229	8205649	-	1179	protein_coding	caveolae associated protein 2 [Source:NCBI gene;Acc:424047]	-	847	1231	1091	2042	3201	2546	23.9367	27.2189	25.1864	68.2789	61.801	68.8431
ENSGALG00000002840	1674.32	1915.08	1920.85	586.625	460.29	428.339	1836.75	491.751	1.90782	3.13882e-59	3.01485e-57	GRM4	26	4440323	4474302	+	2853	protein_coding	glutamate metabotropic receptor 4 [Source:HGNC Symbol;Acc:HGNC:4596]	ANF_receptor	1496	2187	2101	443	602	400	17.4713	19.9836	20.0438	6.12134	4.80306	4.46965
ENSGALG00000002647	946.842	1005.26	1155.62	241.006	178.152	205.602	1035.91	208.254	2.32664	9.44101e-59	9.02257e-57	PLS1	9	10648483	10686787	+	2888	protein_coding	Gallus gallus plastin 1 (PLS1), mRNA. [Source:RefSeq mRNA;Acc:NM_205347]	CH	846	1148	1264	182	233	192	9.76042	10.3627	11.9126	2.48439	1.83646	2.11943
ENSGALG00000010391	2.2384	5.254	7.31403	501.875	512.283	421.913	4.93547	478.69	-6.55436	2.63647e-58	2.50702e-56	MMRN1	4	35458424	35500410	+	3579	protein_coding	multimerin 1 [Source:NCBI gene;Acc:428741]	-	2	6	8	379	670	394	0.0186193	0.0437035	0.0608392	4.17467	4.26124	3.50954
ENSGALG00000015624	7421.4	8309.2	7411.86	14501.4	15578.7	16582.1	7714.15	15554.1	-1.01167	5.41204e-58	5.1207e-56	VCAN	Z	62855240	62961099	-	12300	protein_coding	Gallus gallus versican (VCAN), mRNA. [Source:RefSeq mRNA;Acc:NM_204787]	Xlink	6631	9489	8107	10951	20375	15485	17.9626	20.1114	17.9395	35.0989	37.7065	40.1348
ENSGALG00000006642	94.0127	76.1829	82.2829	656.808	661.38	538.636	84.1595	618.941	-2.88436	5.65577e-58	5.32482e-56	ADORA2A	15	8766745	8783957	-	2418	protein_coding	adenosine A2a receptor [Source:NCBI gene;Acc:427705]	7tm_1	84	87	90	496	865	503	1.15749	0.937972	1.01307	8.08668	8.14298	6.63174
ENSGALG00000006216	1327.37	1023.65	1213.22	299.271	253.848	250.578	1188.08	267.899	2.15335	1.39642e-57	1.30823e-55	MYOD1	5	12395624	12398842	+	1466	protein_coding	Gallus gallus myogenic differentiation 1 (MYOD1), mRNA. [Source:RefSeq mRNA;Acc:NM_204214]	Basic	1186	1169	1327	226	332	234	26.9554	20.7877	24.6372	6.07742	5.15499	5.08859
ENSGALG00000041634	242.866	138.355	255.077	1252.7	1357.17	1371.75	212.099	1327.21	-2.65052	1.44844e-57	1.35031e-55	ACTG2	22	3827641	3830849	+	1976	protein_coding	Gallus gallus actin, gamma 2, smooth muscle, enteric (ACTG2), mRNA. [Source:RefSeq mRNA;Acc:NM_205172]	Actin	217	158	279	946	1775	1281	3.65905	2.08448	3.84302	18.8734	20.4472	20.667
ENSGALG00000031425	1300.51	960.606	1269.9	3509.15	3394.06	3662.29	1177	3521.84	-1.58259	1.53967e-57	1.42836e-55	PMP22	18	2313522	2327119	+	1996	protein_coding	Gallus gallus peripheral myelin protein 22 (PMP22), transcript variant 1, mRNA. [Source:RefSeq mRNA;Acc:NM_001277071]	-	1162	1097	1389	2650	4439	3420	19.3973	14.3276	18.9407	52.3396	50.623	54.6237
ENSGALG00000002671	620.036	491.249	570.494	1728.09	1978.79	2189.88	560.593	1965.59	-1.81313	1.69976e-57	1.56922e-55	-	15	3797791	3988984	+	4104	protein_coding	transmembrane protein 132D [Source:NCBI gene;Acc:416806]	-	554	561	624	1305	2588	2045	4.49778	3.56355	4.1384	12.5357	14.3542	15.8855
ENSGALG00000034196	1131.51	1187.4	912.425	203.928	147.568	214.169	1077.11	188.555	2.52538	1.91128e-57	1.75597e-55	WNT2B	26	3495149	3506642	+	2048	protein_coding	Gallus gallus Wnt family member 2B (WNT2B), mRNA. [Source:RefSeq mRNA;Acc:NM_204336]	wnt	1011	1356	998	154	193	200	16.4481	17.2606	13.2634	2.96439	2.14512	3.11326
ENSGALG00000054469	4312.27	4434.37	4436.87	2128	2062.13	1832.22	4394.51	2007.45	1.13085	2.4164e-57	2.20938e-55	DISP1	3	17987120	18072995	-	5147	protein_coding	dispatched RND transporter family member 1 [Source:NCBI gene;Acc:421333]	-	3853	5064	4853	1607	2697	1711	24.9425	25.6488	25.6632	12.3085	11.9275	10.5977
ENSGALG00000034344	1035.26	1166.39	1072.42	2778.19	2592.76	2613.94	1091.36	2661.63	-1.28425	2.76764e-57	2.51842e-55	MTHFD2	22	3867465	3874049	+	1762	protein_coding	Gallus gallus methylenetetrahydrofolate dehydrogenase (NADP+ dependent) 2, methenyltetrahydrofolate cyclohydrolase (MTHFD2), mRNA. [Source:RefSeq mRNA;Acc:NM_001031360]	-	925	1332	1173	2098	3391	2441	17.4917	19.7072	18.1195	46.9401	43.8072	44.1649
ENSGALG00000016912	42.5295	39.405	38.3987	411.829	448.056	451.897	40.1111	437.261	-3.45083	2.80988e-57	2.54468e-55	EDNRB	1	155290926	155305744	+	2746	protein_coding	endothelin receptor type B [Source:HGNC Symbol;Acc:HGNC:3180]	7tm_1	38	45	42	311	586	422	0.461082	0.427207	0.416298	4.46483	4.85758	4.89923
ENSGALG00000003212	1155.01	910.693	1123.62	230.412	239.32	247.365	1063.11	239.033	2.15091	5.76054e-57	5.19213e-55	TSPO2	26	4698648	4703751	+	1961	protein_coding	translocator protein 2 [Source:NCBI gene;Acc:419914]	-	1032	1040	1229	174	313	231	17.5347	13.8256	17.0581	3.49797	3.63321	3.75535
ENSGALG00000001328	11817.6	12059.7	12326	19634	19771.1	19458.3	12067.8	19621.2	-0.701173	9.58071e-57	8.59462e-55	BSG	28	2772421	2783648	+	2337	protein_coding	Gallus gallus basigin (Ok blood group) (BSG), transcript variant 2, mRNA. [Source:RefSeq mRNA;Acc:NM_001198992]	-	10559	13772	13482	14827	25858	18171	150.543	153.626	157.019	250.115	251.86	247.877
ENSGALG00000011581	5355.36	4444.88	4254.94	10407	10421.5	10920.5	4685.06	10583	-1.1764	1.13743e-56	1.01557e-54	KIF26A	5	50931834	50997535	+	5817	protein_coding	kinesin family member 26A [Source:HGNC Symbol;Acc:HGNC:20226]	Kinesin	4785	5076	4654	7859	13630	10198	27.4081	22.7483	21.7762	53.2615	53.336	55.8897
ENSGALG00000002532	61.5559	40.2806	36.5702	634.296	520.693	458.322	46.1356	537.771	-3.55739	6.66994e-56	5.92752e-54	GJA4	23	4593526	4596408	-	2142	protein_coding	Gallus gallus gap junction protein alpha 4 (GJA4), mRNA. [Source:RefSeq mRNA;Acc:NM_206984]	Connexin	55	46	40	479	681	428	0.855537	0.559842	0.508272	8.81578	7.23687	6.37001
ENSGALG00000016289	7543.4	8407.27	7481.34	3885.23	3917.82	3495.24	7810.67	3766.1	1.05239	2.27404e-55	2.01152e-53	DST	3	86843658	87137461	+	25110	protein_coding	dystonin [Source:NCBI gene;Acc:421884]	CH	6740	9601	8183	2934	5124	3264	8.94352	9.96774	8.86995	4.60636	4.645	4.14399
ENSGALG00000004184	30118.7	28605.4	30053.4	18605.1	18283.1	18173.3	29592.5	18353.9	0.689175	4.0264e-55	3.54509e-53	SPARC	13	13624036	13632278	+	2137	protein_coding	secreted protein acidic and cysteine rich [Source:HGNC Symbol;Acc:HGNC:11219]	-	26911	32667	32872	14050	23912	16971	419.586	398.503	418.675	259.189	254.703	253.174
ENSGALG00000043701	3440.42	3056.95	3431.2	6753.47	6543.46	6428.29	3309.52	6575.07	-0.990711	5.17636e-55	4.53659e-53	ELK3	1	45781188	45815586	+	3172	protein_coding	Gallus gallus ELK3, ETS transcription factor (ELK3), mRNA. [Source:RefSeq mRNA;Acc:NM_001030749]	Ets	3074	3491	3753	5100	8558	6003	32.2899	28.6909	32.2033	63.3843	61.4133	60.3324
ENSGALG00000028983	4069.4	3969.39	4142.48	7499	8126.95	8785.22	4060.43	8137.05	-1.00331	9.21954e-55	8.04299e-53	HOXA9	2	32643254	32645922	-	1712	protein_coding	Gallus gallus homeobox A9 (HOXA9), mRNA. [Source:RefSeq mRNA;Acc:NM_001305224]	Hox9_act	3636	4533	4531	5663	10629	8204	70.7645	69.0254	72.0353	130.403	141.323	152.77
ENSGALG00000049793	602.129	674.263	609.807	70.1831	81.8123	38.5505	628.733	63.5153	3.29375	1.63437e-54	1.41929e-52	-	2	119678861	119684342	+	1545	lncRNA	-	-	538	770	667	53	107	36	11.6024	12.9924	11.7504	1.35236	1.57644	0.74283
ENSGALG00000030719	1733.64	1664.64	1383.27	3899.8	3852.83	4176.3	1593.85	3976.31	-1.3197	1.77502e-54	1.53443e-52	CLMN	5	46093745	46160385	-	2658	protein_coding	calmin [Source:NCBI gene;Acc:100858625]	CH	1549	1901	1513	2945	5039	3900	19.4174	18.6446	15.4931	43.6793	43.1532	46.7762
ENSGALG00000041347	797.988	719.797	846.599	168.175	145.274	167.052	788.128	160.167	2.3055	2.38116e-54	2.04909e-52	PROM2	22	591452	597992	-	2489	protein_coding	prominin 2 [Source:NCBI gene;Acc:428200]	Prominin	713	822	926	127	190	156	9.54465	8.60942	10.1261	2.01152	1.73761	1.99809
ENSGALG00000007781	21.2648	35.0266	53.941	448.907	542.102	558.982	36.7441	516.664	-3.79638	3.95735e-54	3.39013e-52	GAL3ST1	15	11080655	11083506	+	1317	protein_coding	galactose-3-O-sulfotransferase 1 [Source:NCBI gene;Acc:417006]	-	19	40	59	339	709	522	0.480688	0.791774	1.21933	10.1475	12.2542	12.6357
ENSGALG00000052326	3617.25	3137.51	3448.57	6756.11	7809.64	7916.77	3401.11	7494.17	-1.14096	4.05304e-54	3.45653e-52	-	3	38461706	38464567	+	2862	protein_coding	-	-	3232	3583	3772	5102	10214	7393	37.6268	32.6365	35.8721	70.2774	81.2362	82.3506
ENSGALG00000009948	38.0527	32.3996	47.5412	434.341	446.527	413.347	39.3312	431.405	-3.45598	4.99598e-54	4.24168e-52	HHIP	4	30847852	30924570	+	2641	protein_coding	hedgehog interacting protein [Source:NCBI gene;Acc:422460]	-	34	37	52	328	584	386	0.428949	0.365225	0.535908	4.8961	5.03347	4.65945
ENSGALG00000012712	1922.78	1490.38	1786.45	527.035	404.474	395.142	1733.21	442.217	1.97625	5.35294e-54	4.52454e-52	RBM24	2	61921863	61932480	+	2826	protein_coding	Gallus gallus RNA binding motif protein 24 (RBM24), transcript variant 1, mRNA. [Source:RefSeq mRNA;Acc:NM_001012863]	RRM_1	1718	1702	1954	398	529	369	20.2557	15.7005	18.8195	5.55208	4.26095	4.16265
ENSGALG00000040369	1109.13	1320.5	896.883	3294.63	3991.98	4114.19	1108.84	3800.27	-1.7774	6.18836e-54	5.20753e-52	PFKFB3	1	4138801	4175957	+	2374	protein_coding	6-phosphofructo-2-kinase/fructose-2,6-biphosphatase 3 [Source:NCBI gene;Acc:418247]	-	991	1508	981	2488	5221	3842	13.9088	16.5595	11.2472	41.3156	50.0606	51.5932
ENSGALG00000015290	1662.01	2493.02	2100.96	537.629	542.867	556.84	2085.33	545.779	1.93481	1.27995e-53	1.07234e-51	LIX1	Z	51637861	51667970	+	2672	protein_coding	limb and CNS expressed 1 [Source:NCBI gene;Acc:374264]	-	1485	2847	2298	406	710	520	18.5176	27.7765	23.4082	5.99011	6.04847	6.20415
ENSGALG00000008367	56137.9	51773.8	59600.2	32337.2	29986.9	30329.6	55837.3	30884.6	0.854473	3.38808e-53	2.82607e-51	MDK	5	23884634	23886637	-	807	protein_coding	midkine [Source:NCBI gene;Acc:423196]	-	50159	59125	65190	24420	39219	28323	2070.96	1909.96	2198.68	1192.94	1106.23	1118.87
ENSGALG00000027536	2014.56	2091.97	2196.04	860.736	813.536	736.742	2100.85	803.671	1.38787	3.44211e-53	2.85861e-51	PERP1	3	54615333	54632861	+	2452	protein_coding	PERP1, TP53 apoptosis effector [Source:NCBI gene;Acc:421683]	-	1800	2389	2402	650	1064	688	24.4595	25.3993	26.6629	10.4505	9.87744	8.94506
ENSGALG00000014948	8691.69	10891.5	9544.81	19630.1	19910.2	20356.8	9709.35	19965.7	-1.03971	3.70189e-53	3.06098e-51	HMGCR	Z	24007165	24025406	-	4535	protein_coding	3-hydroxy-3-methylglutaryl-CoA reductase [Source:NCBI gene;Acc:395145]	-	7766	12438	10440	14824	26040	19010	57.0579	71.499	62.6583	128.864	130.703	133.635
ENSGALG00000027712	214.886	267.078	274.276	977.266	1131.61	1018.37	252.08	1042.42	-2.04543	4.04201e-53	3.32775e-51	SLAMF8	25	2516848	2520385	+	1556	protein_coding	SLAM family member 8 [Source:NCBI gene;Acc:768588]	V-set	192	305	300	738	1480	951	4.11137	5.10996	5.24767	18.6978	21.6509	19.4844
novel.5	14.5496	17.5133	22.8564	397.263	334.895	340.529	18.3064	357.562	-4.27373	7.74204e-53	6.34647e-51	-	1	1276281	1279862	+	1057	-	- && P61312.1 RecName: Full=ADM2; AltName: Full=Intermedin; Contains: RecName: Full=Adrenomedullin-2; Short=AM2; AltName: Full=Intermedin-long; Short=IMDL; Contains: RecName: Full=Intermedin-short; Short=IMDS; Flags: Precursor && -	-	13	20	25	300	438	318	0.409792	0.493267	0.643754	11.189	9.4324	9.59108
ENSGALG00000045510	696.141	737.311	525.696	87.3978	45.8761	42.8339	653.049	58.7026	3.5091	1.15243e-52	9.4064e-51	MSLNL	14	6394300	6399468	+	2506	protein_coding	mesothelin-like [Source:NCBI gene;Acc:770761]	-	622	842	575	66	60	40	8.26998	8.75907	6.24514	1.03826	0.544996	0.508855
ENSGALG00000001640	937.888	951.849	916.997	2371.66	2437.55	2126.7	935.578	2311.97	-1.30562	1.87837e-52	1.52661e-50	RNF122	22	1919874	1925323	-	839	protein_coding	ring finger protein 122 [Source:NCBI gene;Acc:426922]	-	838	1087	1003	1791	3188	1986	33.2796	33.7749	32.5383	84.1547	86.4927	75.4628
ENSGALG00000015015	396.196	315.24	442.499	1820.79	1385.46	1981.07	384.645	1729.1	-2.16796	2.6876e-52	2.17501e-50	CYTL1	4	78878821	78881513	-	1139	protein_coding	cytokine like 1 [Source:NCBI gene;Acc:422849]	-	354	360	484	1375	1812	1850	10.3556	8.23959	11.5658	47.5909	36.2124	51.7802
ENSGALG00000050026	224.959	177.76	225.821	986.536	980.983	843.827	209.513	937.115	-2.16418	2.92981e-52	2.36098e-50	-	19	5482483	5487063	-	2469	pseudogene	-	-	201	203	247	745	1283	788	2.7125	2.14339	2.7229	11.8954	11.8285	10.1747
ENSGALG00000039238	1194.18	807.364	1058.71	6627.67	7866.22	8595.68	1020.08	7696.52	-2.91637	4.3639e-52	3.5018e-50	SALL1	11	5932736	5950003	+	6682	protein_coding	Gallus gallus spalt like transcription factor 1 (SALL1), mRNA. [Source:RefSeq mRNA;Acc:NM_204707]	-	1067	922	1158	5005	10288	8027	5.32051	3.59709	4.71691	29.5286	35.0468	38.2968
ENSGALG00000000639	156.688	144.485	112.453	720.37	750.074	702.475	137.875	724.306	-2.39798	1.25705e-51	1.00448e-49	LRRN2	26	1842480	1844570	-	2091	protein_coding	leucine rich repeat neuronal 2 [Source:NCBI gene;Acc:428261]	I-set	140	165	123	544	981	656	2.23084	2.05711	1.60106	10.2563	10.6792	10.0015
ENSGALG00000007936	14953.6	17323.3	15814.8	29156.4	28598.4	28154.7	16030.6	28636.5	-0.836766	1.88022e-51	1.49615e-49	-	4	12938400	12949670	+	1805	protein_coding	-	-	13361	19783	17298	22018	37403	26292	246.636	285.721	260.84	480.89	471.686	464.368
ENSGALG00000002024	2665.93	2648.89	2642.19	1216.95	1171.37	1043	2652.34	1143.77	1.21406	7.79855e-51	6.1797e-49	COMT	15	1326281	1366341	+	3795	protein_coding	catechol-O-methyltransferase [Source:NCBI gene;Acc:416783]	-	2382	3025	2890	919	1532	974	20.9134	20.7798	20.7272	9.5466	9.18904	8.18206
ENSGALG00000012790	9504.23	10794.3	10144.6	4642.68	4424.75	3487.75	10147.7	4185.06	1.27818	8.18017e-51	6.45521e-49	DSP	2	64524991	64561164	-	8586	protein_coding	desmoplakin [Source:NCBI gene;Acc:420869]	-	8492	12327	11096	3506	5787	3257	32.9545	37.4277	35.1747	16.0978	15.3421	12.0932
ENSGALG00000028880	6580.89	6799.55	6868.79	10973.7	11418.6	11384.2	6749.74	11258.8	-0.738201	9.27681e-51	7.28972e-49	FDPS	25	3549515	3553094	+	1328	protein_coding	farnesyl diphosphate synthase [Source:NCBI gene;Acc:425061]	-	5880	7765	7513	8287	14934	10631	147.528	152.43	153.982	246.005	255.977	255.206
ENSGALG00000009560	5284.85	5944.9	5182.91	10318.2	10900.9	10143.1	5470.89	10454.1	-0.934174	9.31434e-51	7.28972e-49	MSMO1	4	23878783	23885142	+	1863	protein_coding	Gallus gallus methylsterol monooxygenase 1 (MSMO1), mRNA. [Source:RefSeq mRNA;Acc:NM_001006438]	-	4722	6789	5669	7792	14257	9472	84.4517	94.9992	82.8226	164.885	174.196	162.086
ENSGALG00000003923	8113.07	8172.59	7441.11	3502.53	4026.39	3220.03	7908.92	3582.99	1.14088	1.29653e-50	1.01055e-48	COL6A3	7	4846504	4899768	+	10875	protein_coding	Gallus gallus collagen type VI alpha 3 chain (COL6A3), mRNA. [Source:RefSeq mRNA;Acc:NM_205534]	VWA	7249	9333	8139	2645	5266	3007	22.2098	22.3727	20.3703	9.58829	11.0224	8.81495
ENSGALG00000041826	3521	2804.76	3481.48	1242.11	1032.98	1219.69	3269.08	1164.93	1.49106	2.55658e-50	1.98453e-48	S100A6	25	3308021	3309315	-	417	protein_coding	S100 calcium binding protein A6 [Source:NCBI gene;Acc:373951]	-	3146	3203	3808	938	1351	1139	251.373	200.239	248.551	88.6771	73.7467	87.0769
ENSGALG00000007220	48832.9	43728.1	47199.3	27849.4	25465.8	27156.7	46586.8	26824	0.796554	2.71414e-50	2.09827e-48	FTH1	5	16995951	17000513	-	868	protein_coding	Gallus gallus ferritin heavy chain 1 (FTH1), mRNA. [Source:RefSeq mRNA;Acc:NM_205086]	Ferritin	43632	49937	51626	21031	33306	25360	1674.87	1499.79	1618.84	955.18	873.426	931.419
ENSGALG00000038902	578.625	590.199	567.752	1608.91	1651.54	1471.34	578.859	1577.27	-1.44652	3.33477e-50	2.56764e-48	PIM1	26	238271	241790	-	2081	protein_coding	Pim-1 proto-oncogene, serine/threonine kinase [Source:NCBI gene;Acc:100858838]	Pkinase	517	674	621	1215	2160	1374	8.27778	8.44335	8.12222	23.017	23.6268	21.0489
ENSGALG00000008444	5166.22	4707.58	5029.31	2612.66	2353.44	2495.07	4967.7	2487.06	0.999511	4.97029e-50	3.81149e-48	TUBAL3	1	1833150	1840448	+	2666	protein_coding	tubulin alpha like 3 [Source:NCBI gene;Acc:416694]	Tubulin	4616	5376	5501	1973	3078	2330	57.6901	52.5685	56.1612	29.1751	26.2804	27.8619
ENSGALG00000005845	4055.97	4157.66	3390.05	9106.58	8720.28	7903.92	3867.9	8576.93	-1.14897	1.13802e-49	8.69191e-48	SLC7A5	11	17954812	17987235	-	3922	protein_coding	Gallus gallus solute carrier family 7 member 5 (SLC7A5), mRNA. [Source:RefSeq mRNA;Acc:NM_001030579]	-	3624	4748	3708	6877	11405	7381	30.7876	31.5595	25.7328	69.1252	66.1928	59.9961
ENSGALG00000002899	4386.14	4824.04	4577.67	7990.28	8515.36	8378.3	4595.95	8294.65	-0.851765	1.49632e-49	1.13828e-47	AACS	15	4746626	4784057	-	3449	protein_coding	Gallus gallus acetoacetyl-CoA synthetase (AACS), mRNA. [Source:RefSeq mRNA;Acc:NM_001006184]	AMP-binding	3919	5509	5007	6034	11137	7824	37.8597	41.6396	39.513	68.9695	73.5019	72.3188
ENSGALG00000002201	3082.27	3203.19	2987.78	1481.79	1280.71	1242.18	3091.08	1334.89	1.21426	2.32184e-49	1.75923e-47	PPL	14	13658840	13679023	-	5453	protein_coding	periplakin [Source:NCBI gene;Acc:408044]	-	2754	3658	3268	1119	1675	1160	16.8277	17.4878	16.3118	8.08983	6.99202	6.78169
ENSGALG00000007038	5299.4	4917.74	4878.46	2170.38	2390.14	1858.99	5031.87	2139.84	1.23193	3.70551e-49	2.79648e-47	ASTN2	17	3593160	3854597	-	3960	protein_coding	astrotactin 2 [Source:HGNC Symbol;Acc:HGNC:17021]	-	4735	5616	5336	1639	3126	1736	39.8401	36.9708	36.6755	16.3166	17.9687	13.9756
ENSGALG00000014862	5983.23	6793.42	6105.39	11420	11904.8	11228.9	6294.01	11517.9	-0.871643	4.34141e-49	3.26344e-47	HMGCS1	Z	13647830	13665258	-	2059	protein_coding	Gallus gallus 3-hydroxy-3-methylglutaryl-CoA synthase 1 (HMGCS1), mRNA. [Source:RefSeq mRNA;Acc:NM_205411]	-	5346	7758	6678	8624	15570	10486	86.5103	98.2246	88.2765	165.119	172.13	162.356
ENSGALG00000005102	1362.06	1359.03	1057.79	311.189	360.127	315.9	1259.63	329.072	1.93143	5.84422e-49	4.3758e-47	CDH4	20	7236310	7648851	+	2898	protein_coding	Gallus gallus cadherin 4 (CDH4), mRNA. [Source:RefSeq mRNA;Acc:NM_001004391]	Cadherin	1217	1552	1157	235	471	295	13.9923	13.9611	10.8665	3.19679	3.69952	3.24518
ENSGALG00000033002	2457.76	2465	2467.57	4798.93	4464.51	4570.37	2463.44	4611.27	-0.903666	9.93332e-49	7.40831e-47	SLC7A3	4	2420962	2435623	+	4338	protein_coding	solute carrier family 7 member 3 [Source:NCBI gene;Acc:422213]	-	2196	2815	2699	3624	5839	4268	16.867	16.9167	16.9344	32.9339	30.6388	31.3654
ENSGALG00000052983	1536.66	1500.89	1621.89	3117.19	3224.32	3420.28	1553.15	3253.93	-1.06723	2.34278e-48	1.74043e-46	-	33	4661788	4669019	+	3752	protein_coding	-	SHMT	1373	1714	1774	2354	4217	3194	12.1928	11.909	12.869	24.7337	25.5837	27.1386
ENSGALG00000040021	1912.71	1736.45	1883.36	3983.22	4044.74	4846.65	1844.17	4291.54	-1.21902	2.67951e-48	1.98284e-46	HOXA11	2	32662566	32666093	-	2192	protein_coding	Gallus gallus homeobox A11 (HOXA11), mRNA. [Source:RefSeq mRNA;Acc:NM_204619]	Homeobox	1709	1983	2060	3008	5290	4526	25.9775	23.5835	25.5789	54.0981	54.9336	65.8248
ENSGALG00000029540	2.2384	12.2593	10.971	293.974	328.014	420.843	8.48959	347.61	-5.29903	2.88221e-48	2.12457e-46	-	6	3319882	3332603	-	1764	protein_coding	-	-	2	14	12	222	429	393	0.0377769	0.206898	0.185156	4.96134	5.53582	7.10247
ENSGALG00000005135	2350.32	2325.77	2163.12	4510.26	4307	4327.29	2279.74	4381.51	-0.942461	5.41424e-48	3.9756e-46	SERPINE2	9	8473943	8497084	-	2204	protein_coding	Gallus gallus serpin family E member 2 (SERPINE2), mRNA. [Source:RefSeq mRNA;Acc:NM_001083920]	Serpin	2100	2656	2366	3406	5633	4041	31.747	31.4155	29.2185	60.9225	58.177	58.4511
ENSGALG00000006997	1146.06	1163.76	1181.22	382.696	344.071	286.987	1163.68	337.918	1.78707	7.49954e-48	5.48562e-46	BRINP1	17	4358151	4436723	-	2781	protein_coding	Gallus gallus BMP/retinoic acid inducible neural specific 1 (BRINP1), mRNA. [Source:RefSeq mRNA;Acc:NM_204449]	-	1024	1329	1292	289	450	268	12.2686	12.4581	12.6449	4.09677	3.68328	3.0722
ENSGALG00000042079	5528.84	5391.48	4958	9257.54	9289.9	9625.84	5292.77	9391.1	-0.827594	8.1671e-48	5.95103e-46	NID1	3	37941890	37973181	+	3558	protein_coding	nidogen 1 [Source:HGNC Symbol;Acc:HGNC:7821]	EGF_CA	4940	6157	5423	6991	12150	8989	46.2611	45.1118	41.4848	77.4601	77.7309	80.5417
ENSGALG00000035645	7500.87	7567.51	7998.81	12580	12533.3	12964.7	7689.06	12692.7	-0.722932	1.09782e-47	7.96882e-46	GNAI2	12	3601923	3612996	-	2380	protein_coding	G protein subunit alpha i2 [Source:NCBI gene;Acc:396367]	G-alpha	6702	8642	8749	9500	16392	12107	93.8259	94.6595	100.055	157.359	156.776	162.172
ENSGALG00000015001	1458.32	1221.55	1340.3	3703.81	3803.13	3015.5	1340.06	3507.48	-1.38953	1.10542e-47	7.99351e-46	LAMA4	3	65714396	65810805	+	5677	protein_coding	laminin subunit alpha 4 [Source:NCBI gene;Acc:421749]	Laminin_G_2	1303	1395	1466	2797	4974	2816	7.64753	6.40593	7.02862	19.4231	19.9439	15.8135
ENSGALG00000002389	1576.95	1662.89	1582.57	513.793	579.568	424.055	1607.47	505.805	1.66433	1.52321e-47	1.09729e-45	-	18	4720956	4740037	-	5364	pseudogene	-	fn3	1409	1899	1731	388	758	396	8.75221	9.22918	8.78342	2.85159	3.21665	2.35354
ENSGALG00000030076	400.673	415.066	336.445	1260.65	1313.58	1171.51	384.061	1248.58	-1.70209	1.98401e-47	1.42385e-45	PCSK6	10	18068294	18090172	-	3075	protein_coding	proprotein convertase subtilisin/kexin type 6 [Source:HGNC Symbol;Acc:HGNC:8569]	Peptidase_S8	358	474	368	952	1718	1094	3.87912	4.01846	3.2573	12.205	12.7175	11.3419
ENSGALG00000007712	2476.79	2739.96	2517.86	4886.33	4887.33	4842.37	2578.2	4872.01	-0.917509	2.04453e-47	1.46176e-45	MYO1B	7	8016186	8098275	+	3339	protein_coding	myosin IB [Source:HGNC Symbol;Acc:HGNC:7596]	Myosin_head	2213	3129	2754	3690	6392	4522	22.0831	24.4296	22.4493	43.5667	43.5756	43.1747
ENSGALG00000001561	1582.55	1458.86	1307.38	499.227	390.711	394.071	1449.6	428.003	1.76591	2.89488e-47	2.06198e-45	MXRA8	21	2245514	2268919	+	2223	protein_coding	matrix remodeling associated 8 [Source:NCBI gene;Acc:395347]	V-set	1414	1666	1430	377	511	368	21.1936	19.5372	17.5086	6.6857	5.23245	5.27745
ENSGALG00000027462	3792.96	3674.29	3633.25	6272.78	6582.45	6698.14	3700.17	6517.79	-0.817493	3.13691e-47	2.22604e-45	P3H4	27	7494350	7498376	-	2030	protein_coding	prolyl 3-hydroxylase family member 4 (non-enzymatic) [Source:NCBI gene;Acc:430099]	-	3389	4196	3974	4737	8609	6255	55.6251	53.8848	53.2828	91.9925	96.5339	98.2306
ENSGALG00000011296	806.942	862.531	671.062	2163.76	2724.27	2234.86	780.178	2374.3	-1.60741	4.63763e-47	3.27875e-45	-	3	42134063	42159856	+	2270	protein_coding	FERM domain containing 1 [Source:NCBI gene;Acc:421562]	Band_41	721	985	734	1634	3563	2087	10.5829	11.3119	8.80087	28.3773	35.7284	29.3097
ENSGALG00000004386	930.054	819.623	968.195	2395.49	2350.38	2997.3	905.957	2581.06	-1.51079	6.01748e-47	4.23854e-45	SOX9	18	8785940	8789042	+	1832	protein_coding	SRY (sex determining region Y)-box 9 [Source:NCBI gene;Acc:374148]	HMG_box	831	936	1059	1809	3074	2799	15.1137	13.3192	15.7335	38.9276	38.1946	48.7072
ENSGALG00000011468	1579.19	1451.85	1286.36	503.199	432.764	429.409	1439.13	455.124	1.66429	6.0778e-47	4.26522e-45	IGFBP5	7	23232312	23248990	+	810	protein_coding	insulin like growth factor binding protein 5 [Source:NCBI gene;Acc:424220]	-	1411	1658	1407	380	566	401	58.0413	53.3613	47.2786	18.4945	15.9058	15.7825
ENSGALG00000029766	3462.8	3892.34	3711.87	6794.52	6744.55	6614.62	3689	6717.89	-0.864017	7.75555e-47	5.42262e-45	ITGB5	7	27871850	27912771	-	3010	protein_coding	Gallus gallus integrin subunit beta 5 (ITGB5), mRNA. [Source:RefSeq mRNA;Acc:NM_204483]	-	3094	4445	4060	5131	8821	6177	34.2491	38.4975	36.7126	67.2017	66.7075	65.4224
ENSGALG00000002108	3083.39	3392.33	3277.6	1308.32	1300.59	971.258	3251.11	1193.39	1.44588	1.02761e-46	7.15862e-45	-	18	4557242	4573010	+	6054	protein_coding	-	-	2755	3874	3585	988	1701	907	15.1626	16.6818	16.1177	6.43368	6.39566	4.77618
ENSGALG00000001805	727.479	643.615	643.635	1836.68	1745.58	1650.17	671.576	1744.15	-1.37819	1.30188e-46	9.03618e-45	MXRA7	18	4261188	4282078	+	1546	protein_coding	matrix remodeling associated 7 [Source:HGNC Symbol;Acc:HGNC:7541]	-	650	735	704	1387	2283	1541	14.0087	12.3938	12.3942	35.3681	33.614	31.7767
ENSGALG00000027069	481.255	565.68	675.634	1717.5	1803.69	1930.74	574.19	1817.31	-1.65992	1.41104e-46	9.75822e-45	TSC22D3	4	1786951	1794312	+	1334	protein_coding	TSC22 domain family member 3 [Source:NCBI gene;Acc:768091]	-	430	646	739	1297	2359	1803	10.7401	12.6242	15.078	38.3291	40.2527	43.0879
ENSGALG00000003011	505.878	606.837	619.864	1558.59	1681.36	1619.12	577.526	1619.69	-1.48593	1.77112e-46	1.22041e-44	TOM1L1	18	5812118	5833003	+	3068	protein_coding	target of myb1 like 1 membrane trafficking protein [Source:NCBI gene;Acc:417391]	-	452	693	678	1177	2199	1512	4.90884	5.8885	6.01492	15.124	16.3152	15.7113
ENSGALG00000003582	982.656	1326.63	1130.93	312.513	231.674	218.453	1146.74	254.213	2.18302	1.92148e-46	1.31923e-44	SLC1A3	Z	11170515	11234911	+	4642	protein_coding	solute carrier family 1 member 3 [Source:NCBI gene;Acc:395443]	SDF	878	1515	1237	236	303	204	6.30209	8.50813	7.25304	2.00425	1.4858	1.40101
ENSGALG00000047442	996.086	1637.5	1235.16	279.408	262.258	273.066	1289.58	271.577	2.2504	2.52548e-46	1.72768e-44	-	1	1926186	1938922	-	1770	protein_coding	-	fn3	890	1870	1351	211	343	255	16.7538	27.542	20.7748	4.69953	4.41107	4.59285
ENSGALG00000006942	1341.92	1365.16	1404.29	2706.68	2855.02	2919.13	1370.46	2826.94	-1.04486	4.49473e-46	3.06383e-44	PIK3IP1	15	9331196	9336290	+	768	protein_coding	phosphoinositide-3-kinase interacting protein 1 [Source:HGNC Symbol;Acc:HGNC:24942]	-	1199	1559	1536	2044	3734	2726	52.018	52.919	54.4359	104.922	110.672	113.157
ENSGALG00000004722	502.52	521.897	387.644	46.3473	29.0548	55.684	470.687	43.6954	3.45585	6.47935e-46	4.40087e-44	ASPN	12	3792114	3806886	+	2486	protein_coding	asporin [Source:NCBI gene;Acc:415954]	-	449	596	424	35	38	52	6.01784	6.24988	4.64216	0.555024	0.347941	0.666834
ENSGALG00000042134	2169.01	1923.84	1741.65	4691.67	4115.85	4768.48	1944.83	4525.33	-1.2187	7.67239e-46	5.19265e-44	PIEZO2	2	97729887	98023150	+	8784	protein_coding	piezo type mechanosensitive ion channel component 2 [Source:HGNC Symbol;Acc:HGNC:26270]	-	1938	2197	1905	3543	5383	4453	7.35118	6.52026	5.9028	15.901	13.9494	16.1613
ENSGALG00000002242	243.985	225.046	197.479	818.361	893.819	1051.57	222.17	921.25	-2.05512	8.70059e-46	5.86765e-44	GALNT9	15	2645754	2764117	+	3477	protein_coding	polypeptide N-acetylgalactosaminyltransferase 9 [Source:NCBI gene;Acc:416796]	Glycos_transf_2	218	257	216	618	1169	982	2.08904	1.92688	1.69085	7.00694	7.65302	9.00373
ENSGALG00000004917	783.439	667.258	851.17	1969.1	2139.35	2350.51	767.289	2152.99	-1.48977	1.17301e-45	7.88281e-44	DOC2B	19	7178655	7196511	+	2697	protein_coding	double C2 domain beta [Source:NCBI gene;Acc:417624]	C2	700	762	931	1487	2798	2195	8.64794	7.36548	9.39559	21.7358	23.6151	25.9459
ENSGALG00000034967	634.585	514.892	526.61	1591.7	1859.51	2219.86	558.696	1890.36	-1.76159	1.90925e-45	1.27852e-43	GDPD5	1	196720426	196844343	+	3383	protein_coding	glycerophosphodiester phosphodiesterase domain containing 5 [Source:NCBI gene;Acc:419070]	-	567	588	576	1202	2432	2073	5.5844	4.53108	4.63421	14.0071	16.3638	19.535
ENSGALG00000016665	7829.91	8388.01	8303.25	13288.4	14178.8	13369.5	8173.72	13612.2	-0.735897	2.5725e-45	1.71662e-43	FDFT1	3	107359160	107370240	+	2611	protein_coding	Gallus gallus farnesyl-diphosphate farnesyltransferase 1 (FDFT1), mRNA. [Source:RefSeq mRNA;Acc:NM_001039294]	-	6996	9579	9082	10035	18544	12485	89.2767	95.6401	94.6738	151.515	161.666	152.439
ENSGALG00000054336	4446.57	4572.73	5031.14	8239.23	8596.41	8991.9	4683.48	8609.18	-0.878164	3.73298e-45	2.4823e-43	CDC25B	4	91129917	91137976	-	2239	protein_coding	M-phase inducer phosphatase 2-like [Source:NCBI gene;Acc:107049885]	Rhodanese	3973	5222	5503	6222	11243	8397	59.1235	60.8008	66.8961	109.552	114.301	119.56
ENSGALG00000007839	10946.9	11888.9	11274.6	6366.8	6926.52	6523.6	11370.1	6605.64	0.782883	4.23481e-45	2.80619e-43	NCAM1	24	5811385	5892244	-	7062	protein_coding	Gallus gallus neural cell adhesion molecule 1 (NCAM1), transcript variant 1, mRNA. [Source:RefSeq mRNA;Acc:NM_001128828]	I-set	9781	13577	12332	4808	9059	6092	46.1478	50.1191	47.5293	26.8399	29.1995	27.5009
ENSGALG00000014699	774.485	663.755	686.605	152.284	167.448	169.194	708.282	162.975	2.11482	4.47376e-45	2.95424e-43	MEGF10	Z	56552981	56651665	+	4973	protein_coding	multiple EGF like domains 10 [Source:NCBI gene;Acc:427126]	-	692	758	751	115	219	158	4.63642	3.97354	4.11033	0.911642	1.00242	1.01287
ENSGALG00000042103	216.005	183.014	267.876	876.626	1010.04	955.195	222.299	947.286	-2.09286	5.73544e-45	3.77428e-43	C5H11ORF96	5	21907061	21908044	+	984	protein_coding	Gallus gallus chromosome 5 open reading frame, human C11orf96 (C5H11ORF96), mRNA. [Source:RefSeq mRNA;Acc:NM_001145042]	-	193	209	293	662	1321	892	6.53518	5.53705	8.10453	26.5221	30.5584	28.8992
ENSGALG00000014725	659.208	785.472	605.236	1966.45	1799.87	2051.74	683.305	1939.35	-1.5031	9.5014e-45	6.23095e-43	PLK2	Z	18019411	18025319	-	2612	protein_coding	polo like kinase 2 [Source:NCBI gene;Acc:427150]	Pkinase	589	897	662	1485	2354	1916	7.51342	8.95254	6.89827	22.4129	20.5143	23.385
ENSGALG00000028520	7585.93	7143.68	6992.21	4246.74	4023.33	3877.53	7240.61	4049.2	0.838833	1.46499e-44	9.57426e-43	-	3	15683584	15685913	+	1469	protein_coding	Cystatin [Source:UniProtKB/Swiss-Prot;Acc:P01038]	-	6778	8158	7648	3207	5262	3621	153.736	144.773	141.704	86.0641	81.5366	78.5818
ENSGALG00000035504	542.811	449.217	441.585	1638.05	1384.69	1401.74	477.871	1474.83	-1.62706	1.88952e-44	1.23065e-42	ETV1	2	27273383	27337505	-	3077	protein_coding	Gallus gallus ETS variant 1 (ETV1), mRNA. [Source:RefSeq mRNA;Acc:NM_204917]	ETS_PEA3_N	485	513	483	1237	1811	1309	5.25182	4.34627	4.27243	15.8485	13.3972	13.5621
ENSGALG00000032220	4104.1	4253.11	4710.24	2248.51	1978.79	2017.47	4355.82	2081.59	1.06743	2.13385e-44	1.38504e-42	-	19	943341	962273	+	2691	protein_coding	elastin [Source:NCBI gene;Acc:396441]	-	3667	4857	5152	1698	2588	1884	45.4038	47.0523	52.1096	24.8753	21.8914	22.3194
ENSGALG00000010614	3645.23	3422.1	3571.99	1800.92	1712.71	1515.25	3546.44	1676.29	1.08158	2.8587e-44	1.84921e-42	SLC25A4	4	39355762	39358582	-	1653	protein_coding	Gallus gallus solute carrier family 25 member 4 (SLC25A4), mRNA. [Source:RefSeq mRNA;Acc:NM_001006443]	Mito_carr	3257	3908	3907	1360	2240	1415	65.6508	61.6323	64.3318	32.4348	30.846	27.2897
ENSGALG00000016222	351.428	371.282	352.902	26.4842	28.2902	42.8339	358.538	32.5361	3.46358	5.87296e-44	3.78617e-42	NDP	1	112500338	112520391	+	2021	protein_coding	Gallus gallus NDP, norrin cystine knot growth factor (NDP), transcript variant 2, mRNA. [Source:RefSeq mRNA;Acc:NM_001278087]	-	314	424	386	20	37	40	5.17677	5.46923	5.19848	0.390129	0.416734	0.630971
ENSGALG00000030376	2815.9	2857.3	3152.35	1389.1	1353.34	1446.71	2941.85	1396.38	1.07598	6.15434e-44	3.95417e-42	DHRS3	21	5314485	5343907	+	5006	protein_coding	Gallus gallus dehydrogenase/reductase 3 (DHRS3), mRNA. [Source:RefSeq mRNA;Acc:NM_001277910]	adh_short	2516	3263	3448	1049	1770	1351	16.7462	16.9923	18.747	8.26094	8.04833	8.6036
ENSGALG00000047702	1940.69	2016.66	1827.59	3717.05	4347.52	3982.48	1928.31	4015.68	-1.05958	6.8022e-44	4.3557e-42	-	14	5298475	5305256	+	5490	pseudogene	-	-	1734	2303	1999	2807	5686	3719	10.5238	10.9357	9.9105	20.1565	23.5753	21.5958
ENSGALG00000035927	2875.22	3602.49	2910.98	1264.62	1328.11	1190.78	3129.57	1261.17	1.31084	1.05572e-43	6.73748e-42	ST8SIA5	Z	1821762	1881535	+	8005	protein_coding	Gallus gallus ST8 alpha-N-acetyl-neuraminide alpha-2,8-sialyltransferase 5 (ST8SIA5), mRNA. [Source:RefSeq mRNA;Acc:NM_001001747]	Glyco_transf_29	2569	4114	3184	955	1737	1112	10.693	13.3977	10.826	4.70313	4.93926	4.42852
ENSGALG00000012404	818.134	816.996	835.628	1875.08	1802.93	1870.77	823.586	1849.59	-1.1665	1.87051e-43	1.18974e-41	ERO1A	5	58350545	58368109	-	1785	protein_coding	Gallus gallus endoplasmic reticulum oxidoreductase 1 alpha (ERO1A), mRNA. [Source:RefSeq mRNA;Acc:NM_001277569]	-	731	933	914	1416	2358	1747	13.645	13.6261	13.9368	31.273	30.0697	31.2011
ENSGALG00000000458	772.247	821.375	717.689	190.686	157.508	116.722	770.437	154.972	2.32027	1.90831e-43	1.20974e-41	TMPRSS9	28	710915	722418	+	3574	protein_coding	transmembrane protease, serine 9 [Source:NCBI gene;Acc:428320]	Trypsin	690	938	785	144	206	109	6.43265	6.84188	5.9782	1.58837	1.31201	0.972271
ENSGALG00000042067	298.826	278.462	270.619	993.157	924.403	879.165	282.636	932.241	-1.72246	2.62411e-43	1.65798e-41	SPRY1	4	53357901	53358866	-	966	protein_coding	Gallus gallus sprouty RTK signaling antagonist 1 (SPRY1), mRNA. [Source:RefSeq mRNA;Acc:NM_001097524]	-	267	318	296	750	1209	821	9.20936	8.58177	8.34007	30.6076	28.4887	27.0945
ENSGALG00000004215	2409.63	2201.42	2184.15	4413.59	4435.45	4142.03	2265.07	4330.36	-0.9359	2.9444e-43	1.85419e-41	WIPI1	18	7826149	7844274	-	2637	protein_coding	WD repeat domain, phosphoinositide interacting 1 [Source:NCBI gene;Acc:417437]	-	2153	2514	2389	3333	5801	3868	27.2038	24.8532	24.6582	49.8276	50.0744	46.7619
ENSGALG00000041730	755.459	633.107	665.577	162.878	162.095	154.202	684.714	159.725	2.09866	3.93113e-43	2.46153e-41	GPR20	2	146163339	146186941	-	1628	protein_coding	G protein-coupled receptor 20 [Source:NCBI gene;Acc:428381]	7tm_1	675	723	728	123	212	144	13.8148	11.5774	12.1712	2.97849	2.96418	2.81983
ENSGALG00000005442	434.249	443.963	490.04	70.1831	76.4601	61.0382	456.084	69.2271	2.71381	3.93471e-43	2.46153e-41	PALMD	8	12531463	12557002	-	3350	protein_coding	palmdelphin [Source:NCBI gene;Acc:424475]	-	388	507	536	53	100	57	3.85907	3.94539	4.35487	0.6237	0.679483	0.542432
ENSGALG00000033497	6659.23	7172.58	6765.48	2984.77	3088.99	2185.6	6865.76	2753.12	1.318	6.85546e-43	4.27466e-41	FOXP4	26	4844099	4882420	+	3832	protein_coding	forkhead box P4 [Source:HGNC Symbol;Acc:HGNC:20842]	Fork_head	5950	8191	7400	2254	4040	2041	51.7353	55.7235	52.5607	23.1885	23.9982	16.9798
ENSGALG00000030040	1719.09	1414.2	1847.71	585.3	568.863	536.494	1660.33	563.553	1.55895	6.93865e-43	4.31239e-41	CDH15	11	18561563	18609055	+	5536	protein_coding	acyl-CoA synthetase family member 3 [Source:NCBI gene;Acc:427561]	AMP-binding	1536	1615	2021	442	744	501	9.24465	7.60507	9.93632	3.14754	3.05915	2.88508
ENSGALG00000002055	928.935	1094.58	887.741	2274.99	2390.14	2322.67	970.419	2329.27	-1.26263	9.5064e-43	5.88901e-41	HES4	21	2806116	2808648	+	1758	protein_coding	hes family bHLH transcription factor 4 [Source:NCBI gene;Acc:395128]	Hairy_orange	830	1250	971	1718	3126	2169	15.7309	18.5361	15.0333	38.5256	40.4756	39.3329
ENSGALG00000036288	3426.99	3436.11	3267.54	5965.56	5695.51	6180.92	3376.88	5947.33	-0.816228	1.31858e-42	8.14182e-41	OAZ2	10	1594204	1604118	+	1556	protein_coding	ornithine decarboxylase antizyme 2 [Source:HGNC Symbol;Acc:HGNC:8096]	-	3062	3924	3574	4505	7449	5772	65.5679	65.7425	62.5173	114.138	108.971	118.258
ENSGALG00000054317	2392.85	2359.04	2787.56	1023.61	834.18	718.538	2513.15	858.777	1.55254	1.4705e-42	9.05048e-41	-	1	84390198	84399002	+	2000	protein_coding	-	-	2138	2694	3049	773	1091	671	35.6183	35.1151	41.4937	15.2368	12.417	10.6957
ENSGALG00000035184	2768.9	2905.46	2730.88	5177.66	5508.95	6285.87	2801.74	5657.49	-1.01396	2.56512e-42	1.57366e-40	SDC3	23	549584	568556	-	2040	protein_coding	syndecan 3 [Source:HGNC Symbol;Acc:HGNC:10660]	-	2474	3318	2987	3910	7205	5870	40.4078	42.4007	39.8529	75.5599	80.3946	91.7325
ENSGALG00000006221	3282.61	2781.12	3007.9	5894.05	7691.89	7167.17	3023.87	6917.71	-1.19538	4.19039e-42	2.56247e-40	KIF1A	9	5010321	5043013	-	7776	protein_coding	kinesin family member 1A [Source:NCBI gene;Acc:424849]	Kinesin	2933	3176	3290	4451	10060	6693	12.5676	10.6476	11.5158	22.5656	29.4486	27.4397
ENSGALG00000016102	1818.7	1632.24	1728.85	3482.67	3599.74	4183.8	1726.6	3755.4	-1.12189	4.3703e-42	2.66392e-40	CYP26B1	4	90145114	90161305	+	1536	protein_coding	cytochrome P450 family 26 subfamily B member 1 [Source:NCBI gene;Acc:428809]	p450	1625	1864	1891	2630	4708	3907	35.2499	31.636	33.5085	67.5009	69.77	81.0901
novel.301	142.138	180.387	174.623	672.698	836.474	696.05	165.716	735.074	-2.14727	9.79301e-42	5.95027e-40	-	28	3001426	3007015	-	3594	-	- && P41233.4 RecName: Full=ATP-binding cassette sub-family A member 1; AltName: Full=ATP-binding cassette transporter 1; Short=ABC-1; Short=ATP-binding cassette 1 && PF00005:ABC transporter|PF13304:AAA domain, putative AbiEii toxin, Type IV TA system	ABC_tran	127	206	191	508	1094	650	1.17739	1.49423	1.44647	5.57225	6.92887	5.76568
ENSGALG00000000713	12761.1	12583.3	12348.8	6871.32	7671.24	6464.7	12564.4	7002.42	0.842543	1.15119e-41	6.97242e-40	ZFHX3	11	19493186	19635682	+	15253	protein_coding	Gallus gallus zinc finger homeobox 3 (ZFHX3), mRNA. [Source:RefSeq mRNA;Acc:NM_001293088]	Homeobox	11402	14370	13507	5189	10033	6037	24.907	24.56	24.1023	13.4114	14.9727	12.6177
ENSGALG00000031518	520.427	394.05	471.755	1683.07	1651.54	1295.72	462.077	1543.44	-1.74249	1.60224e-41	9.67343e-40	-	33	4132597	4133942	-	812	protein_coding	DNA damage inducible transcript 3 [Source:NCBI gene;Acc:100857832]	-	465	450	516	1271	2160	1210	19.0806	14.4472	17.2961	61.707	60.551	47.5056
ENSGALG00000006300	4809.19	6821.44	5105.19	25994.2	25865.7	24972.1	5578.61	25610.7	-2.1986	1.80157e-41	1.08425e-39	LDHA	5	12754029	12780561	+	1833	protein_coding	lactate dehydrogenase A [Source:NCBI gene;Acc:396221]	-	4297	7790	5584	19630	33829	23320	78.1085	110.79	82.916	422.185	420.097	405.585
ENSGALG00000006170	332.402	301.229	316.332	916.353	1209.6	1192.92	316.654	1106.29	-1.80865	2.00879e-41	1.20515e-39	LRRC8C	8	15464547	15478321	-	2990	protein_coding	leucine rich repeat containing 8 family member C [Source:NCBI gene;Acc:424515]	-	297	344	346	692	1582	1114	3.30964	2.99926	3.14963	9.12388	12.0437	11.8776
ENSGALG00000011331	2927.82	2764.48	2718.99	5401.45	4875.86	5507.36	2803.76	5261.56	-0.907773	2.92548e-41	1.74959e-39	CTH	8	29405130	29420571	+	1957	protein_coding	cystathionine gamma-lyase [Source:NCBI gene;Acc:424716]	Cys_Met_Meta_PP	2616	3157	2974	4079	6377	5143	44.5392	42.0543	41.3624	82.169	74.1735	83.7802
ENSGALG00000038313	830.445	781.094	812.772	1814.17	2215.05	1936.09	808.104	1988.44	-1.30175	3.32302e-41	1.9811e-39	EFHD2	21	4933765	4936536	-	1139	protein_coding	EF-hand domain family member D2 [Source:NCBI gene;Acc:430669]	-	742	892	889	1370	2897	1808	21.7058	20.4159	21.2439	47.4178	57.8959	50.6046
ENSGALG00000015895	1829.89	2151.51	2300.26	827.631	604.799	657.5	2093.89	696.643	1.594	6.04528e-41	3.59278e-39	HTR1B	3	80084761	80087769	+	2397	protein_coding	5-hydroxytryptamine receptor 1B [Source:NCBI gene;Acc:421858]	7tm_1	1635	2457	2516	625	791	614	22.7272	26.7217	28.5692	10.2791	7.51159	8.16612
ENSGALG00000012662	961.391	1083.2	978.252	2120.06	2256.34	2256.27	1007.61	2210.89	-1.13334	6.30091e-41	3.73304e-39	NUAK1	1	53933066	53978011	+	2028	protein_coding	NUAK family kinase 1 [Source:NCBI gene;Acc:418074]	Pkinase	859	1237	1070	1601	2951	2107	14.113	15.9012	14.3605	31.1221	33.1226	33.1217
ENSGALG00000033677	17472.9	16816.3	16261.8	10331.5	8731.74	8839.84	16850.3	9301.02	0.85805	9.74563e-41	5.75598e-39	AHCY	20	1530286	1555018	+	3802	protein_coding	adenosylhomocysteinase [Source:NCBI gene;Acc:419146]	-	15612	19204	17787	7802	11420	8255	136.818	131.676	127.334	80.8982	68.3718	69.2182
ENSGALG00000012638	3491.9	3651.53	3891.98	6712.42	6315.61	6404.73	3678.47	6477.58	-0.815403	1.58777e-40	9.34865e-39	CRY1	1	53591410	53626354	-	3066	protein_coding	Gallus gallus cryptochrome circadian regulator 1 (CRY1), mRNA. [Source:RefSeq mRNA;Acc:NM_204245]	-	3120	4170	4257	5069	8260	5981	33.9061	35.4561	37.7909	65.1771	61.3241	62.1895
ENSGALG00000051401	1536.66	1590.21	1669.43	3081.43	3151.69	3000.51	1598.77	3077.88	-0.944692	2.40593e-40	1.41222e-38	RASIP1	22	3612898	3622311	+	3657	protein_coding	Ras interacting protein 1 [Source:HGNC Symbol;Acc:HGNC:24716]	DIL	1373	1816	1826	2327	4122	2802	12.5095	12.9455	13.5904	25.0851	25.657	24.4264
ENSGALG00000010448	16389.5	14945	13399.3	8020.73	7658.24	8324.76	14911.3	8001.25	0.898158	2.52696e-40	1.4787e-38	LTBP1	3	31248689	31430389	-	5397	protein_coding	latent transforming growth factor beta binding protein 1 [Source:NCBI gene;Acc:421461]	EGF_CA	14644	17067	14656	6057	10016	7774	90.4071	82.4388	73.9126	44.2436	42.244	45.9206
ENSGALG00000032199	1340.8	1167.26	1299.15	2584.86	2907.78	2702.82	1269.07	2731.82	-1.10836	3.36861e-40	1.96516e-38	FGR	23	2209380	2218299	-	2864	protein_coding	FGR proto-oncogene, Src family tyrosine kinase [Source:NCBI gene;Acc:777583]	Pkinase_Tyr	1198	1333	1421	1952	3803	2524	13.9373	12.1334	13.5044	26.869	30.2257	28.0952
ENSGALG00000037935	3799.68	3679.55	3675.3	6046.34	6616.86	6458.27	3718.18	6373.82	-0.778576	3.51468e-40	2.04411e-38	RARA	27	7217090	7233200	+	2652	protein_coding	retinoic acid receptor alpha [Source:NCBI gene;Acc:395213]	zf-C4	3395	4202	4020	4566	8654	6031	42.6542	41.3056	41.258	67.8746	74.2791	72.4989
ENSGALG00000027707	1.1192	2.627	0	1096.44	981.748	1168.29	1.24873	1082.16	-9.72498	4.03322e-40	2.33853e-38	ESM1	Z	16626076	16634702	-	2819	protein_coding	endothelial cell specific molecule 1 [Source:NCBI gene;Acc:430807]	-	1	3	0	828	1284	1091	0.0118195	0.027743	0	11.5792	10.368	12.338
ENSGALG00000014846	8777.87	9024.61	8110.35	5216.06	4788.7	4856.29	8637.61	4953.68	0.802945	4.86172e-40	2.81034e-38	OXCT1	Z	13176241	13262529	-	5758	protein_coding	Gallus gallus 3-oxoacid CoA-transferase 1 (OXCT1), mRNA. [Source:RefSeq mRNA;Acc:NM_001006578]	-	7843	10306	8871	3939	6263	4535	45.3843	46.6601	41.933	26.9686	24.7591	25.1085
ENSGALG00000014873	35549.1	36554.7	32648.9	21180.7	20486	18257.9	34917.6	19974.9	0.805823	5.65657e-40	3.2599e-38	GJA1	3	61829237	61838470	-	3450	protein_coding	gap junction protein alpha 1 [Source:HGNC Symbol;Acc:HGNC:4274]	Connexin	31763	41745	35711	15995	26793	17050	306.759	315.437	281.733	182.772	176.777	157.551
ENSGALG00000028091	1268.05	835.385	1108.99	247.627	163.625	239.87	1070.81	217.04	2.31217	6.75453e-40	3.88089e-38	MYF5	1	40085112	40086326	+	777	protein_coding	Gallus gallus myogenic factor 5 (MYF5), mRNA. [Source:RefSeq mRNA;Acc:NM_001030363]	Basic	1133	954	1213	187	214	224	48.5852	32.0077	42.4908	9.4878	6.26926	9.19057
ENSGALG00000004106	3444.89	3498.29	3372.68	5717.93	5916.48	5650.86	3438.62	5761.76	-0.745042	8.5876e-40	4.91924e-38	DHCR7	5	1895074	1901741	+	2583	protein_coding	Gallus gallus 7-dehydrocholesterol reductase (DHCR7), mRNA. [Source:RefSeq mRNA;Acc:NM_001199490]	-	3078	3995	3689	4318	7738	5277	39.7045	40.3199	38.8722	65.9027	68.1911	65.1296
ENSGALG00000043555	3123.68	3242.59	2814.07	1510.92	1344.17	1484.19	3060.12	1446.43	1.08322	1.04054e-39	5.94266e-38	NPNT	4	38549409	38592266	-	1782	protein_coding	nephronectin [Source:NCBI gene;Acc:422535]	EGF_CA	2791	3703	3078	1141	1758	1386	52.1852	54.1718	47.0128	25.2419	22.4561	24.7954
ENSGALG00000007000	7902.66	8385.38	8025.32	4696.97	4453.8	3904.31	8104.45	4351.69	0.897657	1.10328e-39	6.28211e-38	NR2F2	10	16265424	16276853	+	2647	protein_coding	Gallus gallus nuclear receptor subfamily 2 group F member 2 (NR2F2), mRNA. [Source:RefSeq mRNA;Acc:NM_204421]	Hormone_recep	7061	9576	8778	3547	5825	3646	88.8807	94.3099	90.2603	52.8265	50.0916	43.9115
ENSGALG00000037050	1525.47	1476.37	1417.09	589.273	428.941	437.976	1472.98	485.397	1.60896	1.27832e-39	7.25707e-38	FABP3	23	703621	707046	-	826	protein_coding	fatty acid binding protein 3 [Source:HGNC Symbol;Acc:HGNC:3557]	-	1363	1686	1550	445	561	409	54.9808	53.2114	51.0748	21.2385	15.4599	15.7855
ENSGALG00000000883	3040.86	3086.72	3216.35	5278.3	5284.16	5628.37	3114.64	5396.94	-0.792781	1.46525e-39	8.29348e-38	MAPKAPK2	26	2535306	2553032	+	1188	protein_coding	mitogen-activated protein kinase-activated protein kinase 2 [Source:NCBI gene;Acc:419847]	Pkinase	2717	3525	3518	3986	6911	5256	76.2024	77.3516	80.5999	132.271	132.418	141.044
ENSGALG00000033471	3384.46	3183.92	2805.85	5876.84	5886.66	6065.27	3124.74	5942.93	-0.928114	1.58238e-39	8.92988e-38	CALD1	1	62359691	62455538	+	1749	protein_coding	caldesmon 1 [Source:HGNC Symbol;Acc:HGNC:1441]	-	3024	3636	3069	4438	7699	5664	57.6086	54.1952	47.7598	100.033	100.2	103.24
ENSGALG00000028115	1876.9	1592.84	1787.37	699.182	644.559	525.786	1752.37	623.176	1.49247	1.8704e-39	1.05241e-37	SFN	23	1905027	1905821	+	795	protein_coding	Gallus gallus stratifin (SFN), mRNA. [Source:RefSeq mRNA;Acc:NM_001293176]	-	1677	1819	1955	528	843	491	70.2848	59.6475	66.9322	26.1825	24.137	19.6893
ENSGALG00000000619	2235.04	2388.82	2794.87	1060.69	906.817	1032.3	2472.91	999.935	1.30968	1.9405e-39	1.08863e-37	ANGPTL4	28	945364	954006	-	3452	protein_coding	angiopoietin like 4 [Source:NCBI gene;Acc:769087]	Fibrinogen_C	1997	2728	3057	801	1186	964	19.2754	20.6016	24.1035	9.14759	7.82055	8.9027
ENSGALG00000020615	767.77	660.252	885.912	1950.56	2105.71	1983.21	771.311	2013.16	-1.38511	2.99502e-39	1.67527e-37	STK32C	6	35838879	35863626	-	4338	protein_coding	serine/threonine kinase 32C [Source:NCBI gene;Acc:769291]	Pkinase	686	754	969	1473	2754	1852	5.26902	4.53115	6.0798	13.3862	14.451	13.6103
ENSGALG00000013414	376.051	307.359	273.362	30.4568	17.5858	26.7712	318.924	24.9379	3.71379	6.98565e-39	3.89599e-37	PDLIM3	4	61062031	61084516	-	3199	protein_coding	PDZ and LIM domain 3 [Source:NCBI gene;Acc:414873]	PDZ	336	351	299	23	23	25	3.49962	2.86035	2.54397	0.283438	0.163658	0.249139
ENSGALG00000004491	426.415	427.325	397.7	75.4799	65.7557	52.4715	417.147	64.569	2.6977	8.12486e-39	4.51809e-37	DMGDH	Z	22452215	22497335	+	2711	protein_coding	dimethylglycine dehydrogenase [Source:NCBI gene;Acc:416370]	GCV_T	381	488	435	57	86	49	4.68264	4.69264	4.36732	0.828877	0.722092	0.576212
ENSGALG00000041555	52826.2	41371.7	46842.7	24227.7	25839.7	25502.2	47013.5	25189.9	0.900046	1.03238e-38	5.72415e-37	COL1A1	27	5538288	5555467	+	4362	protein_coding	collagen type I alpha 1 chain [Source:NCBI gene;Acc:395532]	VWC	47200	47246	51236	18296	33795	23815	360.539	282.362	319.702	165.354	176.356	174.053
ENSGALG00000040492	3988.82	4183.06	4039.17	6993.15	6743.78	6533.23	4070.35	6756.72	-0.730611	1.09385e-38	6.04732e-37	LONP1	28	774504	790392	-	3043	protein_coding	lon peptidase 1, mitochondrial [Source:NCBI gene;Acc:768942]	AAA	3564	4777	4418	5281	8820	6101	39.0239	40.9242	39.5165	68.4162	65.9766	63.9167
ENSGALG00000034392	966.987	1222.43	853.913	259.545	222.499	280.562	1014.44	254.202	2.00179	1.24839e-38	6.88171e-37	-	2	149509595	149546787	-	14244	pseudogene	-	-	864	1396	934	196	291	262	2.02105	2.55494	1.78472	0.542462	0.465034	0.586388
ENSGALG00000027184	129.827	124.345	160.909	583.976	609.387	603.957	138.36	599.107	-2.11365	2.0871e-38	1.14718e-36	OLFML1	5	7557383	7566023	+	3013	protein_coding	olfactomedin like 1 [Source:NCBI gene;Acc:428842]	-	116	142	176	441	797	564	1.28279	1.22862	1.5899	5.77011	6.02119	5.96754
ENSGALG00000006469	559.599	364.277	364.787	37.0779	49.6991	23.5586	429.555	36.7785	3.5214	2.45584e-38	1.34259e-36	ATP12A	24	2877577	2895175	-	3830	protein_coding	Gallus gallus ATPase H+/K+ transporting non-gastric alpha2 subunit (ATP12A), mRNA. [Source:RefSeq mRNA;Acc:NM_001030909]	E1-E2_ATPase	500	416	399	28	65	22	4.34977	2.83153	2.8355	0.288207	0.386312	0.183122
ENSGALG00000027513	357.024	327.499	409.586	1023.61	1132.37	1230.4	364.703	1128.8	-1.63094	2.45673e-38	1.34259e-36	HOXD9	7	16297348	16299201	-	1456	protein_coding	homeobox D9 [Source:NCBI gene;Acc:771214]	Hox9_act	319	374	448	773	1481	1149	7.30003	6.69633	8.37475	20.9297	23.1535	25.1579
ENSGALG00000023420	718.525	742.565	639.978	1675.12	1626.31	1625.54	700.356	1642.33	-1.22948	2.50695e-38	1.36611e-36	HOXD3	7	16262309	16266918	-	1385	protein_coding	homeobox D3 [Source:NCBI gene;Acc:431212]	Homeobox	642	848	700	1265	2127	1518	15.4447	15.9615	13.7564	36.0069	34.9576	34.9412
ENSGALG00000012124	795.75	767.959	713.118	1679.1	1675.24	1794.74	758.942	1716.36	-1.1781	7.22085e-38	3.9236e-36	PELI2	5	56146220	56210990	-	2112	protein_coding	pellino E3 ubiquitin protein ligase family member 2 [Source:NCBI gene;Acc:776013]	-	711	877	780	1268	2191	1676	11.2169	10.8251	10.0521	23.6685	23.6141	25.2985
ENSGALG00000005767	2964.76	3014.04	2875.33	4923.41	5371.32	5047.97	2951.38	5114.23	-0.794004	1.11842e-37	6.05984e-36	TRAF7	14	6815258	6843873	+	3312	protein_coding	Gallus gallus TNF receptor associated factor 7 (TRAF7), mRNA. [Source:RefSeq mRNA;Acc:NM_001012528]	WD40	2649	3442	3145	3718	7025	4714	26.6494	27.0924	25.8455	44.2552	48.2813	45.3748
ENSGALG00000007619	2508.12	2375.68	2750.99	4661.22	4668.65	4649.61	2544.93	4659.83	-0.872648	1.49083e-37	8.05471e-36	-	14	12796696	12802141	+	964	protein_coding	-	-	2241	2713	3009	3520	6106	4342	77.4569	73.3668	84.9572	143.95	144.179	143.591
ENSGALG00000010233	622.274	471.984	543.981	95.343	52.7575	35.3379	546.08	61.1461	3.1848	1.85018e-37	9.96793e-36	SYNDIG1L	5	38094760	38106584	-	2306	protein_coding	synapse differentiation inducing 1 like [Source:NCBI gene;Acc:423351]	-	556	539	595	72	69	33	8.03361	6.09335	7.02284	1.23089	0.681103	0.456216
ENSGALG00000012550	3381.1	2665.53	3173.38	1342.75	1271.53	1429.58	3073.33	1347.95	1.1893	1.93771e-37	1.041e-35	HMOX1	1	52103308	52109433	-	1432	protein_coding	heme oxygenase 1 [Source:HGNC Symbol;Acc:HGNC:5013]	-	3021	3044	3471	1014	1663	1335	70.2915	55.4151	65.9731	27.9151	26.4346	29.7203
ENSGALG00000016459	1182.99	1264.46	1269.9	505.848	438.116	396.213	1239.12	446.726	1.47621	1.94525e-37	1.0421e-35	FAM84A	3	98547690	98550805	+	2495	protein_coding	family with sequence similarity 84 member A [Source:NCBI gene;Acc:421946]	-	1057	1444	1389	382	573	370	14.1156	15.0877	15.1526	6.03584	5.22766	4.72766
ENSGALG00000027501	1826.53	1781.98	1907.13	3254.91	3553.87	3643.02	1838.55	3483.93	-0.922994	2.05635e-37	1.09853e-35	ANPEP	10	20435393	20443467	-	3973	protein_coding	Aminopeptidase Ey [Source:UniProtKB/Swiss-Prot;Acc:O57579]	-	1632	2035	2086	2458	4648	3402	13.6866	13.3528	14.2906	24.3898	26.63	27.298
ENSGALG00000004274	6244.01	6883.61	6471.09	3552.85	2777.03	2682.47	6532.9	3004.12	1.12288	3.22815e-37	1.71969e-35	TWIST2	7	6157285	6187756	+	1598	protein_coding	twist family bHLH transcription factor 2 [Source:NCBI gene;Acc:395405]	HLH	5579	7861	7078	2683	3632	2505	116.326	128.241	120.556	66.1895	51.7359	49.9743
ENSGALG00000012420	509.235	436.082	491.869	92.6946	101.692	85.6677	479.062	93.3514	2.3531	3.75131e-37	1.99281e-35	LGALS1	1	51166508	51169768	-	626	protein_coding	galectin 1 [Source:NCBI gene;Acc:396491]	-	455	498	538	70	133	80	24.2177	20.7387	23.3918	4.40827	4.83616	4.0741
ENSGALG00000006995	20.1456	32.3996	48.4555	312.513	376.184	404.78	33.6669	364.492	-3.42129	4.22378e-37	2.23408e-35	APOD	9	12832591	12836179	+	1607	protein_coding	apolipoprotein D [Source:NCBI gene;Acc:424893]	Lipocalin_2	18	37	53	236	492	378	0.373209	0.600223	0.897667	5.7895	6.96903	7.49879
ENSGALG00000026631	3928.39	3619.13	3966.03	6621.04	6864.59	7760.42	3837.85	7082.02	-0.884247	4.22899e-37	2.23408e-35	HOXA10	2	32651349	32654714	-	2018	protein_coding	homeobox A10 [Source:NCBI gene;Acc:776143]	Homeobox	3510	4133	4338	5000	8978	7247	57.9537	53.3914	58.5091	97.6773	101.27	114.486
ENSGALG00000040342	5114.74	4521.94	4708.41	2702.71	2513.24	2362.29	4781.69	2526.08	0.921096	4.28099e-37	2.25529e-35	ADAMTS1	1	104340407	104345964	-	2775	protein_coding	ADAM metallopeptidase with thrombospondin type 1 motif 1 [Source:NCBI gene;Acc:418479]	TSP_1	4570	5164	5150	2041	3287	2206	54.8717	48.5121	50.5126	28.9951	26.9625	25.343
ENSGALG00000015720	5647.47	5380.97	5322.79	618.406	542.102	309.475	5450.41	489.994	3.4761	5.3739e-37	2.82323e-35	CHODL	1	100912368	100941544	+	1581	protein_coding	chondrolectin [Source:NCBI gene;Acc:418474]	Lectin_C	5046	6145	5822	467	709	289	106.343	101.325	100.23	11.6447	10.2079	5.82749
ENSGALG00000028203	1299.39	1180.4	1043.16	2833.81	2490.31	2613.94	1174.32	2646.02	-1.17227	5.63503e-37	2.95226e-35	SPRED1	5	30948808	31002826	-	2648	protein_coding	sprouty related EVH1 domain containing 1 [Source:NCBI gene;Acc:423292]	-	1161	1348	1141	2140	3257	2441	14.6086	13.2709	11.728	31.8596	27.9977	29.3877
ENSGALG00000011541	5279.26	5296.9	4841.89	2986.09	2985	2809.9	5139.35	2927	0.811952	8.46206e-37	4.42119e-35	BIN1	7	23682689	23766446	+	3554	protein_coding	Gallus gallus bridging integrator 1 (BIN1), mRNA. [Source:RefSeq mRNA;Acc:NM_001006524]	-	4717	6049	5296	2255	3904	2624	44.2226	44.3704	40.5589	25.0135	25.0044	23.5376
ENSGALG00000006041	1029.66	1262.71	989.223	300.595	229.38	153.131	1093.87	227.702	2.27091	9.86132e-37	5.13815e-35	BNC1	10	11747963	11814277	-	2583	protein_coding	basonuclin 1 [Source:HGNC Symbol;Acc:HGNC:1081]	-	920	1442	1082	227	300	143	11.8675	14.5535	11.4014	3.46455	2.64375	1.76493
ENSGALG00000010961	13447.2	14205.9	13527.3	20253.8	20385	20623.4	13726.8	20420.7	-0.572935	1.23803e-36	6.43302e-35	IGF2BP3	2	31154360	31262400	-	5459	protein_coding	Gallus gallus insulin like growth factor 2 mRNA binding protein 3 (IGF2BP3), mRNA. [Source:RefSeq mRNA;Acc:NM_001006359]	KH_1	12015	16223	14796	15295	26661	19259	73.3341	77.472	73.7711	110.454	111.17	112.47
ENSGALG00000005024	1187.47	1145.37	1084.31	2293.53	2897.07	3032.64	1139.05	2741.08	-1.26884	1.30974e-36	6.78708e-35	-	12	5546824	5591184	-	1881	protein_coding	EF-hand and coiled-coil domain containing 1 [Source:NCBI gene;Acc:415972]	-	1061	1308	1186	1732	3789	2832	18.7941	18.1278	17.1613	36.2998	45.8521	47.9976
ENSGALG00000003015	2988.26	2915.09	3037.15	1671.15	1608.72	1606.27	2980.17	1628.71	0.872427	1.85895e-36	9.60696e-35	SERPINF1	19	5554574	5561459	+	1619	protein_coding	Gallus gallus serpin family F member 1 (SERPINF1), mRNA. [Source:RefSeq mRNA;Acc:NM_001257289]	Serpin	2670	3329	3322	1262	2104	1500	54.949	53.6036	55.8481	30.7296	29.5816	29.5366
ENSGALG00000010825	491.328	754.824	484.555	99.3157	69.5787	92.0928	576.902	86.9957	2.74458	2.3742e-36	1.22365e-34	AGR2	2	28562930	28566950	-	849	protein_coding	anterior gradient 2, protein disulphide isomerase family member [Source:NCBI gene;Acc:420596]	-	439	862	530	75	91	86	17.2287	26.4683	16.9912	3.48256	2.43982	3.22928
ENSGALG00000010949	182.429	190.895	171.88	688.589	643.03	624.303	181.735	651.974	-1.8418	3.21473e-36	1.65237e-34	GPNMB	2	31127614	31144995	+	3689	protein_coding	glycoprotein nmb [Source:NCBI gene;Acc:428431]	-	163	218	188	520	841	583	1.47223	1.54055	1.38709	5.55699	5.18932	5.0382
ENSGALG00000031183	981.537	995.632	909.683	342.97	305.076	251.649	962.284	299.898	1.68507	3.70041e-36	1.89688e-34	CRYBG2	23	304549	312669	+	5482	protein_coding	crystallin beta-gamma domain containing 2 [Source:HGNC Symbol;Acc:HGNC:17295]	Crystall	877	1137	995	259	399	235	5.33035	5.4069	4.94014	1.86254	1.65675	1.36661
ENSGALG00000011930	781.2	478.989	696.662	127.124	120.807	103.872	652.284	117.268	2.47542	3.95709e-36	2.02301e-34	-	1	76409969	76447113	-	4873	protein_coding	-	A2M_comp	698	547	762	96	158	97	4.77259	2.92629	4.25612	0.77664	0.738047	0.634587
ENSGALG00000009758	155.569	223.295	135.31	881.923	782.187	716.396	171.391	793.502	-2.20649	5.42462e-36	2.76383e-34	SLC7A11	4	28905344	28960060	-	1506	protein_coding	solute carrier family 7 member 11 [Source:NCBI gene;Acc:428731]	-	139	255	148	666	1023	669	3.07528	4.4141	2.6748	17.4339	15.4623	14.1617
ENSGALG00000016329	1179.63	1224.18	1195.84	2537.18	2463.54	3092.6	1199.89	2697.78	-1.16825	5.43523e-36	2.76383e-34	AGPAT5	3	88471489	88528088	-	3507	protein_coding	1-acylglycerol-3-phosphate O-acyltransferase 5 [Source:NCBI gene;Acc:421898]	Acyltransferase	1054	1398	1308	1916	3222	2888	10.0138	10.392	10.1514	21.538	20.9128	26.2529
ENSGALG00000031105	780.081	718.922	617.121	199.956	154.449	138.139	705.375	164.181	2.11135	5.62318e-36	2.85178e-34	SLC4A4	4	50212212	50372852	+	3484	protein_coding	solute carrier family 4 member 4 [Source:HGNC Symbol;Acc:HGNC:11030]	Band_3_cyto	697	821	675	151	202	129	6.66577	6.14316	5.27328	1.70861	1.31976	1.18039
ENSGALG00000035679	127.589	108.583	117.939	508.496	607.858	854.535	118.037	656.963	-2.48005	5.69086e-36	2.87843e-34	LMO1	5	10352793	10399602	+	1657	protein_coding	LIM domain only 1 (rhombotin 1) [Source:NCBI gene;Acc:100858792]	LIM	114	124	129	384	795	798	2.29233	1.95086	2.11896	9.13595	10.9211	15.3531
ENSGALG00000013091	2088.42	2100.72	1643.83	811.74	742.428	712.113	1944.33	755.427	1.36521	6.68017e-36	3.36985e-34	EPS8	1	62935249	63064741	-	2776	protein_coding	epidermal growth factor receptor pathway substrate 8 [Source:NCBI gene;Acc:418174]	SH3_1	1866	2399	1798	613	971	665	22.3969	22.5288	17.6289	8.70534	7.96202	7.63691
ENSGALG00000011419	331.283	268.829	360.216	1059.37	980.219	972.328	320.109	1003.97	-1.6497	7.2294e-36	3.63727e-34	DUSP4	4	49367971	49372172	+	1451	protein_coding	Gallus gallus dual specificity phosphatase 4 (DUSP4), mRNA. [Source:RefSeq mRNA;Acc:NM_204838]	DSPc	296	307	394	800	1282	908	6.79704	5.51566	7.39067	21.7354	20.1115	19.9496
ENSGALG00000039978	1009.52	735.559	1172.99	135.069	146.039	237.728	972.688	172.945	2.49111	8.44817e-36	4.23924e-34	SLC4A1	27	5419090	5434440	+	5868	protein_coding	Gallus gallus solute carrier family 4 member 1 (Diego blood group) (SLC4A1), mRNA. [Source:RefSeq mRNA;Acc:NM_001290554]	Band_3_cyto	902	840	1283	102	191	222	5.12167	3.73178	5.95103	0.685259	0.740912	1.20609
ENSGALG00000046192	245.104	345.888	207.536	3.97263	8.41061	3.21254	266.176	5.19859	5.58255	1.37571e-35	6.88508e-34	CCL19	Z	8370305	8373001	-	1741	protein_coding	c-C motif chemokine 26-like [Source:NCBI gene;Acc:100857191]	-	219	395	227	3	11	3	4.19122	5.9146	3.54881	0.0679309	0.143819	0.0549336
ENSGALG00000010127	7110.27	7896.76	7454.83	12476.7	11975.9	11704.4	7487.28	12052.3	-0.68624	1.51817e-35	7.57808e-34	GLO1	3	29621182	29628094	+	2080	protein_coding	glyoxalase I [Source:NCBI gene;Acc:421428]	Glyoxalase	6353	9018	8154	9422	15663	10930	101.768	113.025	106.7	178.577	171.41	167.522
ENSGALG00000006412	762.174	918.574	740.546	206.577	246.966	188.469	807.098	214.004	1.90883	1.54562e-35	7.69491e-34	VGLL1	4	4348840	4354659	+	1619	protein_coding	vestigial like family member 1 [Source:HGNC Symbol;Acc:HGNC:20985]	-	681	1049	810	156	323	176	14.0151	16.891	13.6174	3.79859	4.54129	3.46562
ENSGALG00000031211	1516.51	1721.56	2046.1	658.132	680.495	664.996	1761.39	667.874	1.39922	1.64e-35	8.14348e-34	LBX2	4	90933015	90936387	+	1053	protein_coding	Gallus gallus ladybird homeobox 2 (LBX2), mRNA. [Source:RefSeq mRNA;Acc:NM_001044668]	Homeobox	1355	1966	2238	497	890	621	42.8752	48.6723	57.8478	18.6069	19.2391	18.8009
ENSGALG00000043596	6568.57	5996.56	6482.98	10281.2	12349.1	11397	6349.37	11342.4	-0.837917	2.0221e-35	1.00147e-33	SNED1	9	5058062	5076194	+	4663	protein_coding	sushi, nidogen and EGF like domains 1 [Source:NCBI gene;Acc:424846]	fn3	5869	6848	7091	7764	16151	10643	41.9367	38.2847	41.3902	65.6395	78.8419	72.7636
ENSGALG00000007300	2173.48	2162.9	2256.38	4301.03	3782.48	3953.56	2197.59	4012.36	-0.867184	2.29417e-35	1.13326e-33	PYCR1	18	9970057	9973913	-	2345	protein_coding	Gallus gallus pyrroline-5-carboxylate reductase 1 (PYCR1), mRNA. [Source:RefSeq mRNA;Acc:NM_001292071]	F420_oxidored	1942	2470	2468	3248	4947	3692	27.5932	27.4588	28.6456	54.6032	48.02	50.192
ENSGALG00000008885	1091.22	935.211	831.971	313.838	270.669	288.058	952.8	290.855	1.71518	3.37815e-35	1.6644e-33	PDE1A	7	13988323	14095263	+	1968	protein_coding	phosphodiesterase 1A [Source:NCBI gene;Acc:424116]	-	975	1068	910	237	354	269	16.5073	14.1473	12.5855	4.74753	4.09451	4.35755
ENSGALG00000010433	295.468	277.586	271.533	789.229	902.229	844.898	281.529	845.452	-1.58978	3.48469e-35	1.71245e-33	FAAH	8	21981390	21991112	-	2791	protein_coding	fatty acid amide hydrolase [Source:NCBI gene;Acc:424614]	Amidase	264	317	297	596	1180	789	3.15166	2.96092	2.89636	8.41843	9.62378	9.01224
ENSGALG00000033880	2196.99	1866.04	1993.07	3770.02	3787.07	4139.89	2018.7	3898.99	-0.950796	3.52216e-35	1.72641e-33	CRISPLD1	2	118477237	118542230	+	3483	protein_coding	Gallus gallus cysteine rich secretory protein LCCL domain containing 1 (CRISPLD1), mRNA. [Source:RefSeq mRNA;Acc:NM_204654]	LCCL	1963	2131	2180	2847	4953	3866	18.7786	15.9499	17.0356	32.224	32.3697	35.3854
ENSGALG00000005678	15694.5	15494	14504.6	23574.9	27124.2	28408.5	15231.1	26369.2	-0.792117	3.62767e-35	1.77355e-33	FLNB	12	9260248	9328729	+	9229	protein_coding	Gallus gallus filamin B (FLNB), mRNA. [Source:RefSeq mRNA;Acc:NM_001030341]	CH	14023	17694	15865	17803	35475	26529	50.6269	49.9802	46.7887	76.0472	87.4966	91.6393
ENSGALG00000030879	3257.99	2929.98	2783.9	1558.59	1474.15	1394.24	2990.62	1475.66	1.01933	4.16875e-35	2.03285e-33	AR	4	451461	496067	+	5400	protein_coding	Gallus gallus androgen receptor (AR), mRNA. [Source:RefSeq mRNA;Acc:NM_001040090]	Hormone_recep	2911	3346	3045	1177	1928	1302	17.9616	16.1532	15.3479	8.59266	8.12712	7.68657
ENSGALG00000001768	2481.26	2427.35	2429.17	1089.82	1227.95	947.699	2445.93	1088.49	1.16529	4.60953e-35	2.24205e-33	TENM2	13	5570216	6186858	-	9776	protein_coding	Gallus gallus teneurin transmembrane protein 2 (TENM2), transcript variant 1, mRNA. [Source:RefSeq mRNA;Acc:NM_204097]	-	2217	2772	2657	823	1606	885	7.55614	7.39195	7.39751	3.31882	3.73945	2.88601
ENSGALG00000001840	108.562	51.6643	49.3697	719.045	567.334	474.385	69.8654	586.921	-3.08568	4.9481e-35	2.40059e-33	TEK	Z	68766291	68802701	+	4357	protein_coding	TEK receptor tyrosine kinase [Source:NCBI gene;Acc:427368]	Pkinase_Tyr	97	59	54	543	742	443	0.741788	0.353014	0.337335	4.91312	3.8765	3.24139
ENSGALG00000000681	1726.92	1871.3	1418.92	648.862	505.401	454.039	1672.38	536.101	1.64591	5.36191e-35	2.59473e-33	PAK1	1	194484628	194551701	+	3431	protein_coding	Gallus gallus p21 (RAC1) activated kinase 1 (PAK1), mRNA. [Source:RefSeq mRNA;Acc:NM_001162372]	Pkinase	1543	2137	1552	490	661	424	14.9844	16.2372	12.3119	5.63015	4.38535	3.93968
ENSGALG00000005204	778.962	782.845	728.66	242.33	206.442	160.627	763.489	203.133	1.91494	1.05515e-34	5.0931e-33	-	15	8386812	8392109	+	1424	protein_coding	-	GST_C	696	894	797	183	270	150	16.2853	16.3664	15.2336	5.06624	4.31596	3.35812
ENSGALG00000012873	554.003	571.81	614.379	156.257	97.1043	109.226	580.064	120.862	2.28211	1.19901e-34	5.77283e-33	SERPINB5	2	67749398	67762854	-	2301	protein_coding	serpin family B member 5 [Source:NCBI gene;Acc:420900]	Serpin	495	653	672	118	127	102	7.16777	7.39816	7.94892	2.02167	1.25635	1.41319
ENSGALG00000027198	869.617	890.552	953.567	1933.35	2068.25	2499.36	904.579	2166.98	-1.26027	1.22774e-34	5.89626e-33	TMEM47	1	115288951	115314447	+	3080	protein_coding	transmembrane protein 47 [Source:NCBI gene;Acc:418585]	-	777	1017	1043	1460	2705	2334	8.40554	8.6079	9.21698	18.6873	19.9912	24.1583
ENSGALG00000016680	926.696	1172.52	1004.77	353.564	360.127	316.971	1034.66	343.554	1.59073	1.39468e-34	6.68109e-33	TFAP2B	3	108221189	108246601	-	1396	protein_coding	Gallus gallus transcription factor AP-2 beta (TFAP2B), mRNA. [Source:RefSeq mRNA;Acc:NM_204895]	TF_AP-2	828	1339	1099	267	471	296	19.7624	25.0047	21.4273	7.53999	7.67996	6.75961
ENSGALG00000038634	58.1983	87.5666	59.4265	397.263	521.458	412.276	68.3971	443.665	-2.69345	1.54819e-34	7.39788e-33	KIT	4	65269770	65321836	-	5043	protein_coding	Gallus gallus KIT proto-oncogene receptor tyrosine kinase (KIT), mRNA. [Source:RefSeq mRNA;Acc:NM_204361]	Pkinase_Tyr	52	100	65	300	682	385	0.343566	0.516937	0.350816	2.34519	3.07836	2.43381
ENSGALG00000007178	9451.63	10209.4	9256.82	15348.9	15552	14650.2	9639.28	15183.7	-0.655451	1.81312e-34	8.64208e-33	FADS2	5	16940926	16958072	+	3922	protein_coding	Gallus gallus fatty acid desaturase 2 (FADS2), mRNA. [Source:RefSeq mRNA;Acc:NM_001160428]	-	8445	11659	10125	11591	20340	13681	71.7443	77.4962	70.2656	116.509	118.05	111.205
ENSGALG00000046125	2587.59	2948.37	2882.64	4861.17	5086.13	4888.41	2806.2	4945.24	-0.816898	2.00573e-34	9.53627e-33	-	18	6838801	6867521	-	3828	protein_coding	platelet and endothelial cell adhesion molecule 1 [Source:NCBI gene;Acc:771243]	-	2312	3367	3153	3671	6652	4565	20.1239	22.9297	22.4185	37.8057	39.5552	38.0176
ENSGALG00000016485	7027.45	6211.97	6348.58	3849.48	3231.97	3381.73	6529.33	3487.73	0.905983	2.19339e-34	1.04025e-32	RHOB	3	101681364	101683698	+	2335	protein_coding	Gallus gallus ras homolog family member B (RHOB), mRNA. [Source:RefSeq mRNA;Acc:NM_204909]	Ras	6279	7094	6944	2907	4227	3158	89.5981	79.2011	80.9428	49.0798	41.2068	43.1162
ENSGALG00000002397	336.879	289.845	310.846	838.224	990.158	943.416	312.523	923.933	-1.5682	2.60112e-34	1.23055e-32	PSPH	19	5020304	5035592	-	1117	protein_coding	phosphoserine phosphatase [Source:NCBI gene;Acc:417540]	Hydrolase	301	331	340	633	1295	881	8.9786	7.72506	8.28478	22.3406	26.39	25.1442
ENSGALG00000015348	3259.11	3138.39	2975.9	1696.31	1567.43	1394.24	3124.46	1552.66	1.00977	4.36779e-34	2.06121e-32	ALCAM	1	87615066	87731006	+	3559	protein_coding	Gallus gallus activated leukocyte cell adhesion molecule (ALCAM), mRNA. [Source:RefSeq mRNA;Acc:NM_205179]	-	2912	3584	3255	1281	2050	1302	27.2621	26.2523	24.8931	14.1895	13.1114	11.6627
ENSGALG00000027868	188.025	193.522	205.707	631.648	771.483	660.712	195.752	687.947	-1.81508	5.8691e-34	2.76284e-32	AMER2	1	178476496	178478370	+	1875	protein_coding	APC membrane recruitment protein 2 [Source:UniProtKB/Swiss-Prot;Acc:E1C2Q8]	-	168	221	225	477	1009	617	2.98541	3.07268	3.26615	10.0291	12.2494	10.4906
ENSGALG00000002854	2077.23	2680.41	2212.49	877.951	1026.86	803.135	2323.38	902.648	1.36182	5.91457e-34	2.77736e-32	PDZD2	Z	9455347	9647483	-	10499	protein_coding	PDZ domain containing 2 [Source:NCBI gene;Acc:427421]	PDZ	1856	3061	2420	663	1343	750	5.89014	7.6005	6.27368	2.48949	2.91173	2.27735
ENSGALG00000007324	1332.97	1347.65	1215.04	476.715	488.58	348.025	1298.55	437.773	1.56716	6.16956e-34	2.88997e-32	TP63	9	14201848	14296035	-	4108	protein_coding	tumor protein p63 [Source:NCBI gene;Acc:374269]	P53	1191	1539	1329	360	639	325	9.65999	9.76641	8.80541	3.45475	3.54074	2.52214
ENSGALG00000022887	467.825	591.075	452.556	1299.05	1609.49	1858.99	503.818	1589.17	-1.65703	6.3967e-34	2.989e-32	KBTBD11	3	90806171	90840392	-	2336	protein_coding	kelch repeat and BTB domain containing 11 [Source:HGNC Symbol;Acc:HGNC:29104]	BTB	418	675	495	981	2105	1736	5.96209	7.53282	5.7675	16.5555	20.5117	23.6915
ENSGALG00000015233	5895.94	5792.53	5631.8	3579.34	3430.77	3149.36	5773.42	3386.49	0.769987	6.99189e-34	3.25911e-32	ATP1B1	1	84899572	84913575	-	2268	protein_coding	ATPase Na+/K+ transporting subunit beta 1 [Source:HGNC Symbol;Acc:HGNC:804]	-	5268	6615	6160	2703	4487	2941	77.3924	76.035	73.9253	46.9838	45.0336	41.3397
ENSGALG00000034855	5071.09	4915.11	5465.41	8173.02	9267.73	8942.64	5150.54	8794.46	-0.772479	7.3694e-34	3.42668e-32	HK2	22	4049954	4131577	-	5137	protein_coding	hexokinase 2 [Source:HGNC Symbol;Acc:HGNC:4923]	-	4531	5613	5978	6172	12121	8351	29.3887	28.4847	31.6739	47.3654	53.7096	51.8256
ENSGALG00000026928	905.431	1039.42	950.824	366.806	344.835	316.971	965.224	342.87	1.49568	8.32555e-34	3.86184e-32	-	Z	55788643	55792227	-	1954	protein_coding	-	-	809	1187	1040	277	451	296	13.7949	15.8363	14.4865	5.58856	5.25382	4.82928
ENSGALG00000045052	2579.75	2292.49	2384.37	4175.23	4202.25	4269.46	2418.87	4215.65	-0.802418	1.3568e-33	6.27825e-32	MAB21L1	1	174520441	174521798	+	1358	protein_coding	Gallus gallus mab-21 like 1 (MAB21L1), mRNA. [Source:RefSeq mRNA;Acc:NM_204533]	-	2305	2618	2608	3153	5496	3987	56.5544	50.257	52.2713	91.5312	92.1235	93.597
ENSGALG00000016377	5127.05	5452.77	5221.3	8429.91	9859.53	10444	5267.04	9577.8	-0.863074	1.75282e-33	8.09104e-32	PXDN	3	92904139	92977622	-	4836	protein_coding	peroxidasin [Source:NCBI gene;Acc:421914]	An_peroxidase	4581	6227	5711	6366	12895	9753	31.5624	33.5675	32.1426	51.895	60.6958	64.2936
ENSGALG00000016348	6753.24	6677.83	6591.77	3874.64	4007.27	3337.83	6674.28	3739.91	0.835068	1.76547e-33	8.12969e-32	SAT1	1	119746943	119749754	-	1022	protein_coding	Gallus gallus spermidine/spermine N1-acetyltransferase 1 (SAT1), mRNA. [Source:RefSeq mRNA;Acc:NM_204186]	Acetyltransf_1	6034	7626	7210	2926	5241	3117	196.721	194.524	192.017	112.867	116.731	97.2303
ENSGALG00000047441	66.0327	45.5346	25.5991	491.282	406.768	351.238	45.7221	416.429	-3.20124	2.29153e-33	1.05266e-31	TRARG1	19	6449084	6453916	-	1137	protein_coding	trafficking regulator of GLUT4 (SLC2A4) 1 [Source:NCBI gene;Acc:107054804]	-	59	52	28	371	532	328	1.72897	1.19226	0.670275	12.8635	10.6506	9.19663
ENSGALG00000034168	2102.97	1799.49	1795.59	3584.63	3881.12	4407.6	1899.35	3957.78	-1.06063	2.2971e-33	1.05268e-31	WNT5A	12	8303804	8315223	-	1546	protein_coding	Gallus gallus Wnt family member 5A (WNT5A), mRNA. [Source:RefSeq mRNA;Acc:NM_204887]	wnt	1879	2055	1964	2707	5076	4116	40.4961	34.6521	34.577	69.0277	74.737	84.8753
ENSGALG00000016636	429.772	542.037	595.179	1394.39	1607.96	2029.25	522.33	1677.2	-1.68132	3.53606e-33	1.61656e-31	-	1	129751647	129764188	+	1907	pseudogene	-	Sulfatase	384	619	651	1053	2103	1895	6.70928	8.46188	9.29149	21.7682	25.1022	31.6792
ENSGALG00000031158	3254.63	3103.36	3209.95	5120.72	5138.88	5115.43	3189.31	5125.01	-0.684681	3.77845e-33	1.72323e-31	OAT	6	32975013	32985638	-	2030	protein_coding	Gallus gallus ornithine aminotransferase (OAT), mRNA. [Source:RefSeq mRNA;Acc:NM_001006567]	Aminotran_3	2908	3544	3511	3867	6721	4777	47.7303	45.5119	47.075	75.0971	75.3635	75.0196
ENSGALG00000007606	29218.9	31891.8	30812.2	44386.2	44881.3	45305.4	30641	44857.6	-0.549798	4.17249e-33	1.89838e-31	PGAM1	6	23308083	23310469	-	1693	protein_coding	Gallus gallus phosphoglycerate mutase 1 (PGAM1), mRNA. [Source:RefSeq mRNA;Acc:NM_001031556]	-	26107	36420	33702	33519	58699	42308	513.802	560.802	541.819	780.511	789.218	796.675
ENSGALG00000036883	1043.09	1023.65	985.566	401.235	291.313	339.458	1017.44	344.002	1.57356	5.09762e-33	2.31376e-31	MET	1	25059910	25147690	-	6413	protein_coding	Gallus gallus MET proto-oncogene, receptor tyrosine kinase (MET), mRNA. [Source:RefSeq mRNA;Acc:NM_205212]	Pkinase_Tyr	932	1169	1078	303	381	317	4.84228	4.75204	4.57523	1.86263	1.35234	1.57585
ENSGALG00000036086	5697.84	4864.32	5402.33	9054.94	8745.51	8989.75	5321.5	8930.07	-0.74721	7.71369e-33	3.49283e-31	TAGLN2	25	3881435	3885725	+	612	protein_coding	transgelin 2 [Source:HGNC Symbol;Acc:HGNC:11554]	CH	5091	5555	5909	6838	11438	8395	277.171	236.624	262.795	440.476	425.424	437.305
ENSGALG00000037257	38.0527	24.5186	44.7984	312.513	348.658	279.491	35.7899	313.554	-3.13809	8.15286e-33	3.68293e-31	HLX	3	18695571	18698897	-	1820	protein_coding	H2.0 like homeobox [Source:NCBI gene;Acc:107052956]	Homeobox	34	28	49	236	456	261	0.622448	0.401064	0.732791	5.11194	5.70318	4.57177
novel.31	30.2184	27.1456	37.4844	246.303	297.43	297.695	31.6161	280.476	-3.15075	1.00666e-32	4.53663e-31	-	1	145724173	145726648	+	1504	-	- && - && -	-	27	31	41	186	389	278	0.598152	0.53733	0.741978	4.8754	5.88742	5.89267
ENSGALG00000049992	459.99	368.655	424.214	79.4525	68.0495	86.7386	417.62	78.0802	2.42621	1.17556e-32	5.28529e-31	-	4	50375137	50376558	-	1335	lncRNA	-	-	411	421	464	60	89	81	10.2578	8.22106	9.46002	1.7718	1.51751	1.93428
ENSGALG00000031496	6240.65	6401.12	5646.43	1001.1	743.192	549.344	6096.07	764.546	2.99637	1.24818e-32	5.59855e-31	SPIK5	13	11260862	11270908	+	1726	protein_coding	Gallus gallus serine peptidase inhibitor, Kazal type 5 (SPIK5), mRNA. [Source:RefSeq mRNA;Acc:NM_001030612]	-	5576	7310	6176	756	972	513	107.641	110.409	97.3917	17.2674	12.8188	9.47528
ENSGALG00000004286	213.767	213.663	216.678	707.128	632.325	743.167	214.703	694.207	-1.6912	1.54953e-32	6.93388e-31	COL13A1	6	11712568	11751772	+	2504	protein_coding	collagen type XIII alpha 1 chain [Source:HGNC Symbol;Acc:HGNC:2190]	Collagen	191	244	237	534	827	694	2.54153	2.54028	2.57614	8.40721	7.51786	8.83569
ENSGALG00000036043	9784.03	8060.51	9077.63	14759.6	15559.6	15584	8974.06	15301.1	-0.770343	1.71641e-32	7.66259e-31	TBX3	15	12495131	12505106	+	2390	protein_coding	Gallus gallus T-box 3 (TBX3), mRNA. [Source:RefSeq mRNA;Acc:NM_001270878]	T-box	8742	9205	9929	11146	20350	14553	121.873	100.404	113.074	183.851	193.816	194.12
ENSGALG00000030530	5741.49	4798.65	5399.58	8975.49	9114.05	9843.22	5313.24	9310.92	-0.809909	1.9036e-32	8.47839e-31	HAND2	4	43384478	43385619	-	670	protein_coding	Gallus gallus heart and neural crest derivatives expressed 2 (HAND2), mRNA. [Source:RefSeq mRNA;Acc:NM_204966]	HLH	5130	5480	5906	6778	11920	9192	255.116	213.222	239.924	398.815	404.972	437.372
ENSGALG00000010801	348.071	308.234	328.217	862.06	898.406	903.794	328.174	888.087	-1.4387	1.93659e-32	8.60515e-31	TMEM61	8	25624594	25626958	+	842	protein_coding	transmembrane protein 61 [Source:NCBI gene;Acc:424662]	-	311	352	359	651	1175	844	12.3068	10.8983	11.6048	30.4799	31.765	31.9555
ENSGALG00000052643	312.256	230.3	320.903	30.4568	8.41061	17.1335	287.82	18.667	4.02785	4.09058e-32	1.81339e-30	C15orf48	10	11117010	11120725	+	1355	protein_coding	chromosome 15 open reading frame 48 [Source:HGNC Symbol;Acc:HGNC:29898]	-	279	263	351	23	11	16	6.86057	5.05992	7.05055	0.669165	0.184789	0.37644
ENSGALG00000016651	1108.01	1148	999.28	403.884	355.54	268.782	1085.09	342.735	1.66538	4.12154e-32	1.82287e-30	-	3	107177930	107186837	+	1869	protein_coding	L-threonine dehydrogenase (pseudogene) [Source:NCBI gene;Acc:422034]	Epimerase	990	1311	1093	305	465	251	17.649	18.2861	15.9172	6.43332	5.66327	4.28134
ENSGALG00000037777	487.97	329.25	389.472	1153.39	1239.42	1188.64	402.231	1193.81	-1.57457	5.30737e-32	2.34189e-30	MSC	2	117209361	117210782	-	870	protein_coding	musculin [Source:NCBI gene;Acc:420179]	HLH	436	376	426	871	1621	1110	16.6979	11.2667	13.3274	39.4679	42.4118	40.6742
ENSGALG00000009280	506.997	423.822	351.074	1129.55	1398.46	1503.47	427.298	1343.82	-1.65726	5.89022e-32	2.59306e-30	NPY2R	4	20538373	20543866	+	2758	protein_coding	neuropeptide Y receptor Y2 [Source:NCBI gene;Acc:422405]	7tm_1	453	484	384	853	1829	1404	5.47267	4.57486	3.78959	12.1927	15.0953	16.2289
novel.135	2209.3	2071.83	2195.12	916.353	1088.03	825.623	2158.75	943.334	1.19049	6.32535e-32	2.77819e-30	-	15	8090011	8093212	+	3202	-	- && - && -	-	1974	2366	2401	692	1423	771	20.541	19.2628	20.4092	8.5198	10.116	7.67624
ENSGALG00000007267	3497.49	3325.78	3437.6	5409.39	5937.89	5521.28	3420.29	5622.86	-0.718342	8.10992e-32	3.55379e-30	MVD	11	18421736	18424810	-	2153	protein_coding	mevalonate diphosphate decarboxylase [Source:HGNC Symbol;Acc:HGNC:7529]	GHMP_kinases	3125	3798	3760	4085	7766	5156	48.3617	45.9873	47.5334	74.7985	82.1063	76.3457
ENSGALG00000032410	1454.96	1582.33	1556.06	603.839	626.973	738.884	1531.12	656.565	1.22164	8.35277e-32	3.65179e-30	CBFA2T3	11	18525292	18544326	-	2690	protein_coding	CBFA2/RUNX1 translocation partner 3 [Source:NCBI gene;Acc:415846]	zf-MYND	1300	1807	1702	456	820	690	16.1022	17.5119	17.2212	6.68278	6.93881	8.17735
ENSGALG00000010490	1631.79	1740.82	1883.36	3096	3398.65	3503.81	1751.99	3332.82	-0.92772	8.58216e-32	3.74347e-30	DPYSL4	6	35825229	35837369	+	3062	protein_coding	dihydropyrimidinase like 4 [Source:NCBI gene;Acc:374022]	Amidohydro_1	1458	1988	2060	2338	4445	3272	15.8653	16.9254	18.3112	30.1012	33.0438	34.0662
ENSGALG00000029429	7104.67	6819.69	6716.11	10560.6	10618.8	11771.8	6880.16	10983.7	-0.675045	8.71216e-32	3.79148e-30	TGFBI	13	15872416	15893088	-	3036	protein_coding	Gallus gallus transforming growth factor beta induced (TGFBI), mRNA. [Source:RefSeq mRNA;Acc:NM_205036]	-	6348	7788	7346	7975	13888	10993	69.6676	66.873	65.8574	103.556	104.126	115.433
ENSGALG00000043234	5744.84	4237.35	7056.21	990.508	786.775	814.914	5679.47	864.066	2.71743	9.29136e-32	4.03432e-30	HBA1	14	12510348	12511196	+	597	protein_coding	Gallus gallus hemoglobin subunit alpha 1 (HBA1), mRNA. [Source:RefSeq mRNA;Acc:NM_001004376]	-	5133	4839	7718	748	1029	761	286.479	211.304	351.873	49.3938	39.2342	40.6374
ENSGALG00000003345	1771.69	1464.99	1561.55	3298.6	2984.24	3154.71	1599.41	3145.85	-0.976502	1.00936e-31	4.37267e-30	-	27	7678129	7689239	-	4550	protein_coding	1-phosphatidylinositol-4,5-bisphosphate phosphodiesterase delta-4-like [Source:NCBI gene;Acc:420029]	PI-PLC-X	1583	1673	1708	2491	3903	2946	11.5922	9.58543	10.2172	21.5828	19.5259	20.6413
ENSGALG00000006808	6263.03	5729.48	5959.11	9160.88	9276.14	9818.59	5983.87	9418.54	-0.654864	1.3532e-31	5.84892e-30	TSPAN6	4	5176802	5182610	+	1618	protein_coding	Gallus gallus tetraspanin 6 (TSPAN6), mRNA. [Source:RefSeq mRNA;Acc:NM_001277603]	Tetraspannin	5596	6543	6518	6918	12132	9169	115.238	105.421	109.646	168.557	170.678	180.659
ENSGALG00000008970	1467.27	1422.96	1400.64	2689.47	2713.57	2487.58	1430.29	2630.2	-0.879506	1.48583e-31	6.40762e-30	NRK	4	17200089	17295351	+	5154	protein_coding	Gallus gallus Nik related kinase (NRK), mRNA. [Source:RefSeq mRNA;Acc:NM_001031126]	Pkinase	1311	1625	1532	2031	3549	2323	8.47527	8.21932	8.09039	15.535	15.6742	14.3688
ENSGALG00000043768	48256.5	47948	50406.5	34939.3	34859.7	33808.8	48870.3	34535.9	0.500876	1.5174e-31	6.52894e-30	ND2	MT	5241	6279	+	1039	protein_coding	NADH dehydrogenase subunit 2 [Source:NCBI gene;Acc:807645]	-	43117	54756	55134	26385	45592	31572	1382.7	1373.86	1444.31	1001.12	998.841	968.728
ENSGALG00000002232	3101.3	3049.94	2833.27	4817.47	5074.66	5005.14	2994.84	4965.76	-0.730397	1.54264e-31	6.62257e-30	RERE	21	3041502	3157181	-	4661	protein_coding	arginine-glutamic acid dipeptide repeats [Source:HGNC Symbol;Acc:HGNC:9965]	Atrophin-1	2771	3483	3099	3638	6637	4674	19.8086	19.4806	18.0966	30.7701	32.4128	31.9687
ENSGALG00000009977	3352	3458.01	3347.08	5578.89	5433.26	5232.16	3385.7	5414.77	-0.677042	1.73199e-31	7.41867e-30	SMAD1	4	31116058	31162776	+	3338	protein_coding	SMAD family member 1 [Source:NCBI gene;Acc:395680]	MH2	2995	3949	3661	4213	7106	4886	29.8955	30.8409	29.8517	49.7565	48.4576	46.6641
ENSGALG00000030944	1388.93	1347.65	1387.84	625.027	652.205	575.044	1374.8	617.425	1.15316	2.0703e-31	8.84785e-30	Pax3	9	8034728	8096205	-	1565	protein_coding	Gallus gallus paired box 3 (PAX3), mRNA. [Source:RefSeq mRNA;Acc:NM_204269]	PAX	1241	1539	1518	472	853	537	26.4212	25.6361	26.4005	11.8897	12.4067	10.9389
ENSGALG00000009298	1534.42	1695.29	1576.17	2788.78	3150.92	3149.36	1601.96	3029.69	-0.919798	2.07536e-31	8.84961e-30	-	9	19829026	19858603	+	2910	protein_coding	-	CNH	1371	1936	1724	2106	4121	2941	15.6978	17.3436	16.125	28.5306	32.2354	32.2194
ENSGALG00000033039	1033.02	803.861	861.227	2043.25	1981.85	1970.36	899.37	1998.49	-1.15413	2.34479e-31	9.9761e-30	ENG	17	5255485	5264795	+	2958	protein_coding	endoglin [Source:HGNC Symbol;Acc:HGNC:3349]	Zona_pellucida	923	918	942	1543	2592	1840	10.3968	8.09043	8.66778	20.5642	19.9462	19.8306
ENSGALG00000051146	14528.3	14867.1	16034.2	10061.3	9069.7	8897.66	15143.2	9342.9	0.69738	2.36545e-31	1.00415e-29	-	28	1336795	1346054	-	3699	protein_coding	-	-	12981	16978	17538	7598	11862	8309	116.928	119.655	129.048	80.9767	72.9956	71.611
ENSGALG00000023379	113.039	90.1936	108.796	446.258	442.704	582.54	104.01	490.501	-2.24064	3.4992e-31	1.48213e-29	F2RL2	Z	23491652	23495738	+	2376	protein_coding	coagulation factor II thrombin receptor like 2 [Source:NCBI gene;Acc:768449]	7tm_1	101	103	119	337	579	544	1.41635	1.1301	1.36319	5.5915	5.54697	7.29908
ENSGALG00000031341	42.5295	51.6643	36.5702	259.545	357.833	375.867	43.588	331.082	-2.92586	3.7751e-31	1.59544e-29	-	KZ626839.1	681601	721084	-	5121	protein_coding	-	Glyco_hydro_31	38	59	40	196	468	351	0.247243	0.300348	0.212599	1.50885	2.08024	2.18508
ENSGALG00000005694	5658.67	5523.7	5521.18	8873.52	8442.73	8253.01	5567.85	8523.09	-0.614036	3.82927e-31	1.61475e-29	GARS	2	4427833	4450500	-	2780	protein_coding	Gallus gallus glycyl-tRNA synthetase (GARS), mRNA. [Source:RefSeq mRNA;Acc:NM_001031510]	HGTP_anticodon	5056	6308	6039	6701	11042	7707	60.5979	59.1526	59.1256	95.0254	90.412	88.3804
ENSGALG00000050072	489.09	468.481	543.981	1128.23	1447.39	1364.26	500.517	1313.29	-1.394	3.84308e-31	1.61698e-29	EMID1	15	11458132	11468019	-	2097	protein_coding	EMI domain containing 1 [Source:HGNC Symbol;Acc:HGNC:18036]	Collagen	437	535	595	852	1893	1274	6.9435	6.65093	7.72278	16.0172	20.5483	19.3681
ENSGALG00000013971	1102.41	995.632	985.566	2198.19	1944.38	2164.18	1027.87	2102.25	-1.03208	4.09839e-31	1.7206e-29	SGK1	3	56205535	56302921	+	5073	protein_coding	serum/glucocorticoid regulated kinase 1 [Source:NCBI gene;Acc:395133]	Pkinase	985	1137	1078	1660	2543	2021	6.46944	5.84282	5.78374	12.9	11.4105	12.7004
ENSGALG00000047043	4053.74	3769.74	3646.96	2100.2	2221.93	1912.53	3823.48	2078.22	0.878097	5.37461e-31	2.25142e-29	-	18	9792879	9820436	+	13266	pseudogene	-	Dynein_heavy	3622	4305	3989	1586	2906	1786	9.09712	8.4598	8.18426	4.71312	4.98631	4.29197
ENSGALG00000036358	213.767	218.917	299.875	773.338	823.475	940.203	244.186	845.672	-1.79038	6.03477e-31	2.5224e-29	LMO3	1	63351924	63412998	-	2480	protein_coding	LIM domain only 3 [Source:NCBI gene;Acc:418179]	LIM	191	250	328	584	1077	878	2.56612	2.62794	3.59979	9.28338	9.88524	11.2865
ENSGALG00000003297	3660.9	3951.88	4025.46	6133.74	6255.97	6606.05	3879.41	6331.92	-0.706369	6.42353e-31	2.67901e-29	HDAC1	23	5272426	5285757	-	3193	protein_coding	Gallus gallus histone deacetylase 1 (HDAC1), mRNA. [Source:RefSeq mRNA;Acc:NM_204156]	Hist_deacetyl	3271	4513	4403	4632	8182	6169	34.1332	36.8462	37.5323	57.1893	58.3289	61.593
ENSGALG00000008969	4208.19	4306.53	4411.28	2539.83	2208.93	1988.56	4308.66	2245.78	0.94177	8.6946e-31	3.61825e-29	EPCAM	3	9260060	9446795	+	1545	protein_coding	Gallus gallus epithelial cell adhesion molecule (EPCAM), mRNA. [Source:RefSeq mRNA;Acc:NM_001012564]	-	3760	4918	4825	1918	2889	1857	81.0877	82.9826	85.001	48.9401	42.564	38.3177
ENSGALG00000025748	513.712	550.794	464.441	131.097	129.218	134.927	509.649	131.747	1.95263	9.2952e-31	3.85974e-29	FGF9	1	179686487	179717720	-	2177	protein_coding	fibroblast growth factor 9 [Source:NCBI gene;Acc:378917]	-	459	629	508	99	169	126	7.02505	7.53215	6.35127	1.79276	1.76706	1.84513
ENSGALG00000017644	8514.86	8625.31	8118.58	13774.4	12453.8	12817	8419.58	13015.1	-0.627912	1.1085e-30	4.59292e-29	COTL1	11	16818088	16836168	-	1829	protein_coding	coactosin like F-actin binding protein 1 [Source:NCBI gene;Acc:768420]	Cofilin_ADF	7608	9850	8880	10402	16288	11969	138.596	140.394	132.146	224.206	202.711	208.622
ENSGALG00000021340	1713.49	2552.57	2153.98	4651.95	4846.04	5177.54	2140.01	4891.84	-1.19151	1.38013e-30	5.70594e-29	CA9	Z	9225475	9236423	-	2326	protein_coding	carbonic anhydrase 9 [Source:NCBI gene;Acc:770004]	-	1531	2915	2356	3513	6338	4835	21.9311	32.6705	27.569	59.5406	62.0249	66.2678
ENSGALG00000042030	5159.5	5467.66	5055.82	2760.98	2502.54	1914.67	5227.66	2392.73	1.12825	1.52904e-30	6.30789e-29	P4HA3	1	196016274	196022241	+	1759	protein_coding	prolyl 4-hydroxylase subunit alpha 3 [Source:HGNC Symbol;Acc:HGNC:30135]	-	4610	6244	5530	2085	3273	1788	87.3234	92.5388	85.5686	46.7289	42.3549	32.4054
ENSGALG00000034078	1283.72	1436.09	1216.87	427.719	396.828	231.303	1312.23	351.95	1.89952	1.77357e-30	7.30082e-29	GLT8D2	1	54676399	54693423	+	2952	protein_coding	glycosyltransferase 8 domain containing 2 [Source:NCBI gene;Acc:418085]	Glyco_transf_8	1147	1640	1331	323	519	216	12.9462	14.4829	12.272	4.31351	4.00197	2.33267
ENSGALG00000048674	850.591	1063.06	950.824	2027.36	1964.26	2152.4	954.824	2048.01	-1.0986	2.231e-30	9.16397e-29	-	1	65422008	65425466	+	2547	lncRNA	-	-	760	1214	1040	1531	2569	2010	9.94214	12.4256	11.1137	23.6969	22.9593	25.1584
ENSGALG00000053025	130.946	154.117	196.565	561.465	672.084	687.483	160.543	640.344	-1.99327	2.4131e-30	9.89059e-29	-	13	10908642	10912360	+	2114	protein_coding	MAX dimerization protein 3 [Source:NCBI gene;Acc:427629]	FYVE	117	176	215	424	879	642	1.84407	2.17037	2.76814	7.90689	9.46471	9.68156
ENSGALG00000009129	790.154	672.512	678.376	1505.63	1566.67	1595.56	713.681	1555.95	-1.12711	2.92154e-30	1.19488e-28	DLX5	2	24451494	24453892	-	1441	protein_coding	distal-less homeobox 5 [Source:NCBI gene;Acc:373969]	Homeobox	706	768	742	1137	2049	1490	16.3244	13.8939	14.0151	31.1058	32.3669	32.9638
ENSGALG00000002598	1454.96	1514.03	1524.06	2651.07	2610.35	2637.49	1497.68	2632.97	-0.813206	2.97038e-30	1.21224e-28	TPST1	19	5111091	5168955	+	2521	protein_coding	tyrosylprotein sulfotransferase 1 [Source:NCBI gene;Acc:417546]	-	1300	1729	1667	2002	3414	2463	17.1817	17.8792	17.9977	31.3066	30.8258	31.1463
ENSGALG00000040784	4731.97	4872.21	4835.49	7178.54	7262.18	7605.15	4813.22	7348.62	-0.610351	3.38288e-30	1.37764e-28	RAB39B	4	14195244	14202404	+	2608	protein_coding	RAB39B, member RAS oncogene family [Source:NCBI gene;Acc:422354]	Ras	4228	5564	5289	5421	9498	7102	54.016	55.6169	55.1977	81.9439	82.8987	86.8138
ENSGALG00000021135	406.269	370.407	321.817	1026.26	938.93	975.541	366.164	980.244	-1.42184	3.4079e-30	1.38486e-28	HAPLN3	10	13483840	13488077	+	1903	protein_coding	hyaluronan and proteoglycan link protein 3 [Source:NCBI gene;Acc:415495]	Xlink	363	423	352	775	1228	911	6.3557	5.79467	5.03453	16.0549	14.6887	15.2614
ENSGALG00000053980	669.281	611.215	850.256	209.225	176.623	143.493	710.251	176.447	2.01413	3.5527e-30	1.44062e-28	-	25	3320373	3324625	-	2377	protein_coding	-	-	598	698	930	158	231	134	8.38238	7.65514	10.649	2.62043	2.21211	1.79718
ENSGALG00000005655	260.773	185.641	203.879	696.534	719.49	848.11	216.764	754.711	-1.80526	3.66731e-30	1.48393e-28	-	9	5360592	5365725	+	1464	pseudogene	-	-	233	212	223	526	941	792	5.30286	3.77504	4.1459	14.1641	14.6309	17.2464
ENSGALG00000042607	340.236	260.073	371.187	904.435	1091.09	1270.02	323.832	1088.51	-1.75171	3.99799e-30	1.61431e-28	RSPO3	3	59341241	59399436	-	828	protein_coding	Gallus gallus R-spondin 3 (RSPO3), mRNA. [Source:RefSeq mRNA;Acc:NM_001319025]	-	304	297	406	683	1427	1186	12.2332	9.35089	13.346	32.5189	39.2299	45.6636
ENSGALG00000007711	62459.1	59470.9	62335.7	85717.4	84354.6	84985.6	61421.9	85019.2	-0.469045	4.12702e-30	1.66288e-28	RPL4	10	18942659	18948763	-	2032	protein_coding	ribosomal protein L4 [Source:HGNC Symbol;Acc:HGNC:10353]	-	55807	67915	68182	64731	110325	79363	915.083	871.302	913.274	1255.84	1235.87	1245.12
ENSGALG00000029354	717.406	739.062	648.206	238.358	224.793	237.728	701.558	233.626	1.5885	4.3773e-30	1.75999e-28	GMIP	30	437446	458592	-	5751	protein_coding	GEM interacting protein [Source:NCBI gene;Acc:426010]	RhoGAP	641	844	709	180	294	222	3.71373	3.82583	3.35551	1.23388	1.16366	1.23062
ENSGALG00000008193	207.052	227.673	188.336	732.288	689.67	1085.84	207.687	835.932	-2.0079	5.66652e-30	2.27354e-28	RELN	1	13185663	13457234	-	10389	protein_coding	Gallus gallus reelin (RELN), mRNA. [Source:RefSeq mRNA;Acc:NM_001305123]	-	185	260	206	553	902	1014	0.593326	0.652419	0.539695	2.09844	1.97631	3.11157
ENSGALG00000003588	1857.87	2052.56	2063.47	957.403	818.123	668.208	1991.3	814.578	1.29251	6.09397e-30	2.4399e-28	IRX5	11	4181069	4183523	-	1401	protein_coding	iroquois homeobox 5 [Source:HGNC Symbol;Acc:HGNC:14361]	Coprinus_mating	1660	2344	2257	723	1070	624	39.4789	43.6161	43.8479	20.3444	17.3848	14.1991
ENSGALG00000042871	2449.92	2211.93	2734.53	1264.62	1111.73	1060.14	2465.46	1145.5	1.10786	6.19374e-30	2.47463e-28	-	6	23344960	23376231	+	6276	pseudogene	-	Laminin_G_2	2189	2526	2991	955	1454	990	11.6214	10.4925	12.9715	5.99881	5.27357	5.02884
ENSGALG00000008424	1149.42	1174.27	1253.44	442.286	337.189	239.87	1192.38	339.781	1.8168	7.48866e-30	2.98573e-28	CALML3	1	1768773	1769795	-	836	protein_coding	Gallus gallus calmodulin like 3 (CALML3), mRNA. [Source:RefSeq mRNA;Acc:NM_001081697]	-	1027	1341	1371	334	441	224	40.9317	41.8167	44.6361	15.7502	12.0076	8.54195
ENSGALG00000012061	335.759	314.364	304.447	56.941	39.7593	54.6132	318.19	50.4378	2.67669	8.13803e-30	3.23785e-28	-	7	28185901	28203831	+	3316	protein_coding	glycerol-3-phosphate dehydrogenase 1-like 2 [Source:NCBI gene;Acc:424263]	NAD_Gly3P_dh_N	300	359	333	43	52	51	3.01441	2.82232	2.73329	0.511209	0.356954	0.49031
ENSGALG00000043204	313.376	303.856	370.273	54.2926	55.0513	58.8965	329.168	56.0801	2.55343	9.62769e-30	3.82254e-28	PAX7	21	4449679	4535824	+	2203	protein_coding	Gallus gallus paired box 7 (PAX7), mRNA. [Source:RefSeq mRNA;Acc:NM_205065]	PAX	280	347	405	41	72	55	4.23486	4.10622	5.00375	0.733693	0.743946	0.79591
ENSGALG00000042275	4152.23	3780.25	4046.49	2387.55	2089.65	1962.86	3992.99	2146.69	0.896811	1.17387e-29	4.65098e-28	-	28	1315392	1323490	+	2599	protein_coding	-	-	3710	4317	4426	1803	2733	1833	47.5623	43.3015	46.3511	27.3486	23.9363	22.4839
ENSGALG00000003096	822.611	673.387	742.374	1618.18	1659.95	1569.86	746.124	1616	-1.11745	1.33129e-29	5.26372e-28	CBFA2T2	20	2208406	2258331	-	2210	protein_coding	Gallus gallus CBFA2/RUNX1 translocation partner 2 (CBFA2T2), mRNA. [Source:RefSeq mRNA;Acc:NM_001011689]	zf-MYND	735	769	812	1222	2171	1466	11.0813	9.07112	10.0004	21.7984	22.361	21.1474
ENSGALG00000033956	1254.62	1394.06	1173.9	2408.74	2642.46	2449.03	1274.19	2500.07	-0.972916	1.38147e-29	5.45081e-28	SFXN1	13	10739324	10774389	+	2026	protein_coding	sideroflexin 1 [Source:NCBI gene;Acc:416221]	-	1121	1592	1284	1819	3456	2287	18.4358	20.4847	17.2497	35.3947	38.8291	35.9867
ENSGALG00000012952	15513.2	15934.5	15058.7	10736.7	10251	9618.34	15502.1	10202	0.603889	1.83491e-29	7.22491e-28	BASP1	2	75358894	75406459	-	2915	protein_coding	Gallus gallus brain abundant membrane attached signal protein 1 (BASP1), mRNA. [Source:RefSeq mRNA;Acc:NM_204116]	-	13861	18197	16471	8108	13407	8982	158.435	162.738	153.793	109.653	104.693	98.2313
ENSGALG00000032469	326.806	264.451	281.59	781.283	818.888	913.432	290.949	837.868	-1.52967	2.1617e-29	8.49407e-28	ARHGAP45	28	3019600	3031885	+	4738	protein_coding	Gallus gallus Rho GTPase activating protein 45 (ARHGAP45), mRNA. [Source:RefSeq mRNA;Acc:NM_001030937]	RhoGAP	292	302	308	590	1071	853	2.05345	1.66165	1.76934	4.9091	5.14538	5.73944
ENSGALG00000052144	276.442	354.645	333.703	51.6441	30.584	50.3298	321.596	44.186	2.89225	2.19541e-29	8.60872e-28	-	1	78364767	78369487	-	2264	lncRNA	-	-	247	405	365	39	40	47	3.6351	4.66343	4.38805	0.679099	0.402167	0.661816
ENSGALG00000002907	404.031	275.835	354.731	52.9684	56.5805	53.5423	344.865	54.3637	2.65991	2.26269e-29	8.85428e-28	MYL1	7	2795396	2813128	-	1302	protein_coding	myosin, light chain 1, alkali; skeletal, fast [Source:NCBI gene;Acc:396470]	-	361	315	388	40	74	50	9.23829	6.30705	8.11103	1.21114	1.29373	1.22426
ENSGALG00000023936	833.803	690.901	605.236	211.873	197.267	152.06	709.98	187.067	1.92443	2.44906e-29	9.56389e-28	-	21	2230310	2238408	+	1420	protein_coding	C-factor-like [Source:NCBI gene;Acc:771069]	adh_short	745	789	662	160	258	142	17.4809	14.4849	12.6889	4.44198	4.13575	3.18798
ENSGALG00000006407	296.588	259.197	273.362	913.704	759.249	754.947	276.382	809.3	-1.54961	3.14925e-29	1.2273e-27	DDTNFR23	5	13256269	13266308	+	1982	protein_coding	Gallus gallus death domain-containing tumor necrosis factor receptor superfamily member 23 (DDTNFR23), mRNA. [Source:RefSeq mRNA;Acc:NM_204386]	Death	265	296	299	690	993	705	4.4549	3.89327	4.10604	13.7243	11.4043	11.3397
ENSGALG00000039468	1156.13	1176.02	1189.44	2198.19	2181.41	2074.23	1173.87	2151.27	-0.873595	3.6546e-29	1.41936e-27	-	9	22422446	22447957	-	2116	protein_coding	schwannomin interacting protein 1 [Source:NCBI gene;Acc:425016]	-	1033	1343	1301	1660	2853	1937	16.266	16.5458	16.7347	30.927	30.6909	29.183
ENSGALG00000036598	310.018	394.05	239.535	34.4294	44.3469	29.9837	314.534	36.2533	3.10079	3.65699e-29	1.41936e-27	SHISAL1	1	69294587	69354684	-	1173	protein_coding	KIAA1644 [Source:NCBI gene;Acc:100857276]	-	277	450	262	26	58	28	7.86823	10.001	6.07937	0.873816	1.12552	0.760984
ENSGALG00000003805	519.308	473.735	432.442	1177.22	1078.09	1273.24	475.162	1176.18	-1.30829	3.81747e-29	1.47863e-27	-	6	10769461	10913135	+	1368	protein_coding	-	Pkinase	464	541	473	889	1410	1189	11.3013	10.3095	9.41088	25.6189	23.4615	27.7084
ENSGALG00000015537	1578.07	1678.65	1423.49	675.347	588.743	735.671	1560.07	666.587	1.22996	4.82689e-29	1.86581e-27	MAN2B2	4	79706434	79733872	+	3760	protein_coding	mannosidase alpha class 2B member 2 [Source:NCBI gene;Acc:422859]	-	1410	1917	1557	510	770	687	12.4947	13.2911	11.2708	5.34721	4.66151	5.82485
ENSGALG00000052907	288.753	252.192	234.963	26.4842	5.35221	18.2044	258.636	16.6803	4.0454	4.94012e-29	1.9057e-27	-	7	15184457	15190453	+	5997	protein_coding	-	I-set	258	288	257	20	7	17	1.43345	1.25195	1.16642	0.131474	0.0265697	0.0903713
ENSGALG00000035635	214.886	118.215	136.224	625.027	688.906	767.797	156.442	693.91	-2.15873	5.761e-29	2.21787e-27	ACVRL1	33	3272217	3278783	+	2701	protein_coding	activin A receptor like type 1 [Source:HGNC Symbol;Acc:HGNC:175]	Pkinase_Tyr	192	135	149	472	901	717	2.36849	1.30297	1.50147	6.8891	7.59318	8.46272
ENSGALG00000011238	20245.2	19950.3	19513.8	27272.1	29057.9	28276.8	19903.1	28202.3	-0.503079	6.68953e-29	2.57013e-27	WLS	8	29072809	29096474	-	3165	protein_coding	Gallus gallus wntless Wnt ligand secretion mediator (WLS), mRNA. [Source:RefSeq mRNA;Acc:NM_001031294]	-	18089	22783	21344	20595	38004	26406	190.43	187.657	183.551	256.527	273.325	265.977
ENSGALG00000009476	6339.14	7084.14	6697.82	10898.2	11918.6	10274.8	6707.03	11030.5	-0.717848	7.69399e-29	2.95009e-27	CDK6	2	22703461	22836675	-	15304	protein_coding	Gallus gallus cyclin dependent kinase 6 (CDK6), mRNA. [Source:RefSeq mRNA;Acc:NM_001007892]	Pkinase	5664	8090	7326	8230	15588	9595	12.3314	13.7807	13.0292	21.2002	23.1851	19.9874
ENSGALG00000032365	2083.95	2303.88	2175.01	3701.16	3773.31	3593.76	2187.61	3689.41	-0.75353	7.71521e-29	2.95227e-27	CEBPG	11	10310202	10315738	+	2503	protein_coding	Gallus gallus CCAAT/enhancer binding protein gamma (CEBPG), mRNA. [Source:RefSeq mRNA;Acc:NM_206859]	bZIP_2	1862	2631	2379	2795	4935	3356	24.7864	27.4023	25.8695	44.0216	44.8797	42.7441
ENSGALG00000004320	928.935	1064.81	897.797	349.591	393.77	352.308	963.847	365.223	1.39678	7.82629e-29	2.98876e-27	FAT2	13	13664153	13701069	+	13215	protein_coding	FAT atypical cadherin 2 [Source:NCBI gene;Acc:416266]	Cadherin	830	1216	982	264	515	329	2.0927	2.3988	2.02255	0.787556	0.887081	0.793678
ENSGALG00000016059	1167.32	1219.8	1397.89	2613.99	2335.86	2680.33	1261.67	2543.39	-1.00949	8.77481e-29	3.34428e-27	ETS2	1	109131453	109144592	+	2406	protein_coding	Gallus gallus ETS proto-oncogene 2, transcription factor (ETS2), mRNA. [Source:RefSeq mRNA;Acc:NM_205312]	Ets	1043	1393	1529	1974	3055	2503	14.4439	15.0932	17.2969	32.3442	28.9027	33.1651
ENSGALG00000013073	72.7479	94.5719	73.1403	369.454	434.293	371.584	80.1534	391.777	-2.28713	9.13154e-29	3.47327e-27	UPP1	2	79940291	79950017	+	2128	protein_coding	uridine phosphorylase 1 [Source:NCBI gene;Acc:420942]	-	65	108	80	279	568	347	1.01774	1.32306	1.02323	5.16865	6.07575	5.19844
ENSGALG00000015599	295.468	355.52	245.02	30.4568	38.9947	46.0464	298.67	38.4993	2.94596	1.03907e-28	3.94433e-27	SOHO-1	4	81401297	81403526	-	1776	protein_coding	Gallus gallus sensory organ homeobox protein SOHo (SOHO-1), mRNA. [Source:RefSeq mRNA;Acc:NM_205386]	Homeobox	264	406	268	23	51	43	4.95286	5.9595	4.10721	0.51054	0.653658	0.771864
ENSGALG00000033974	186.906	209.284	156.337	565.437	786.775	697.121	184.176	683.111	-1.89406	1.14395e-28	4.3338e-27	HGF	1	10800773	10860504	+	3422	protein_coding	Gallus gallus hepatocyte growth factor (HGF), mRNA. [Source:RefSeq mRNA;Acc:NM_001030370]	Trypsin	167	239	171	427	1029	651	1.62604	1.82073	1.3601	4.91918	6.84477	6.0648
ENSGALG00000007786	792.392	673.387	743.289	1912.16	1750.17	1487.41	736.356	1716.58	-1.22167	1.22544e-28	4.63327e-27	DOK5	20	12254307	12288709	-	1693	protein_coding	docking protein 5 [Source:NCBI gene;Acc:419336]	-	708	769	813	1444	2289	1389	13.9339	11.8412	13.0704	33.6244	30.776	26.1554
ENSGALG00000043826	909.908	1041.17	976.423	2002.2	1852.63	2193.09	975.833	2015.98	-1.04464	1.34539e-28	5.07673e-27	ANXA11	6	5877972	5897241	-	3551	protein_coding	Gallus gallus annexin A11 (ANXA11), mRNA. [Source:RefSeq mRNA;Acc:NM_001012903]	-	813	1189	1068	1512	2423	2048	7.62843	8.72887	8.18608	16.786	15.532	18.3863
ENSGALG00000032373	2368.22	2213.68	2074.44	1124.25	1168.31	1201.49	2218.78	1164.68	0.928479	1.45275e-28	5.47097e-27	-	6	32138744	32170025	+	1728	protein_coding	-	-	2116	2528	2269	849	1528	1122	40.8007	38.1382	35.7393	19.3691	20.1281	20.6997
ENSGALG00000026077	25141.7	25321.6	27076.5	36115.2	37652.8	38655.4	25846.6	37474.4	-0.53596	1.56064e-28	5.86567e-27	ALDOC	19	5884422	5888133	-	1525	protein_coding	Gallus gallus aldolase, fructose-bisphosphate C (ALDOC), mRNA. [Source:RefSeq mRNA;Acc:NM_001206496]	-	22464	28917	29616	27273	49245	36098	490.809	494.322	528.581	705.031	735.048	754.621
ENSGALG00000027777	1799.67	1555.18	1791.02	3291.98	3152.45	3003.72	1715.29	3149.39	-0.877061	1.92719e-28	7.22906e-27	CNN2	28	3014287	3018726	-	1471	protein_coding	Gallus gallus calponin 2 (CNN2), mRNA. [Source:RefSeq mRNA;Acc:NM_001142256]	CH	1608	1776	1959	2486	4123	2805	36.4224	31.4744	36.2474	66.6244	63.8005	60.7905
ENSGALG00000030542	2401.8	2468.5	2253.64	1280.51	1236.36	1047.29	2374.65	1188.05	0.999483	2.39235e-28	8.95626e-27	SEMA6D	10	10215219	10367585	+	4297	protein_coding	semaphorin 6D [Source:NCBI gene;Acc:415430]	Sema	2146	2819	2465	967	1617	978	16.6402	17.1024	15.6137	8.87168	8.5658	7.25586
ENSGALG00000048583	9856.78	10521.1	10600.8	6895.16	5882.84	5905.72	10326.2	6227.9	0.730707	2.45362e-28	9.16756e-27	-	15	7471662	7474717	+	1598	lncRNA	-	-	8807	12015	11595	5207	7694	5515	183.631	196.008	197.492	128.456	109.597	110.023
ENSGALG00000036901	230.555	239.057	228.564	622.378	714.137	701.404	232.725	679.307	-1.54706	2.63895e-28	9.84069e-27	TSPAN18	5	22331177	22412191	+	1602	protein_coding	tetraspanin 18 [Source:HGNC Symbol;Acc:HGNC:20660]	Tetraspannin	206	273	250	470	934	655	4.2845	4.4425	4.24749	11.5659	13.2711	13.0345
ENSGALG00000041790	2952.45	2758.35	2697.05	4402.99	5017.31	4930.18	2802.61	4783.49	-0.772848	3.08496e-28	1.14814e-26	SAMD4A	5	56558643	56624336	-	2512	protein_coding	sterile alpha motif domain containing 4A [Source:NCBI gene;Acc:423559]	SAM_1	2638	3150	2950	3325	6562	4604	34.9905	32.6902	31.9637	52.1815	59.4621	58.4294
ENSGALG00000010001	211.528	377.412	413.243	1284.48	1244.77	1185.43	334.061	1238.23	-1.88481	3.23755e-28	1.20257e-26	EGLN3	5	35917400	35941789	-	1105	protein_coding	egl-9 family hypoxia inducible factor 3 [Source:NCBI gene;Acc:423316]	-	189	431	452	970	1628	1107	5.69895	10.1681	11.1335	34.6062	33.5363	31.9375
ENSGALG00000010311	745.386	788.099	668.32	259.545	243.143	192.752	733.935	231.813	1.66409	3.51099e-28	1.3016e-26	NAV3	1	38750910	39004044	+	7885	protein_coding	neuron navigator 3 [Source:NCBI gene;Acc:417869]	CH	666	900	731	196	318	180	2.81428	2.97555	2.52331	0.979939	0.918013	0.727757
ENSGALG00000038948	15288.2	14522	14717.7	20706.7	22998.4	22753.3	14842.7	22152.8	-0.578163	3.66937e-28	1.35767e-26	KDM5B	26	544801	573605	+	6545	protein_coding	Gallus gallus lysine demethylase 5B (KDM5B), mRNA. [Source:RefSeq mRNA;Acc:NM_001031029]	JmjC	13660	16584	16098	15637	30079	21248	69.5403	66.0551	66.9449	94.1865	104.611	103.496
ENSGALG00000015721	2549.53	3337.16	2313.98	504.524	552.807	372.655	2733.56	476.662	2.51894	3.75178e-28	1.38546e-26	SVEP1	Z	66748440	66871680	-	11308	protein_coding	sushi, von Willebrand factor type A, EGF and pentraxin domain containing 1 [Source:NCBI gene;Acc:427338]	VWA	2278	3811	2531	381	723	348	6.71218	8.78577	6.09202	1.32826	1.45538	0.98109
ENSGALG00000026154	812.538	896.682	859.399	1638.05	1789.93	1682.3	856.206	1703.43	-0.992574	3.77301e-28	1.3906e-26	-	12	7037584	7054038	-	976	protein_coding	caspase recruitment domain family member 19 [Source:NCBI gene;Acc:415987]	CARD	726	1024	940	1237	2341	1571	24.7846	27.3512	26.214	49.9649	54.5978	51.3147
ENSGALG00000008365	1144.94	1051.67	1072.42	474.067	430.47	492.589	1089.68	465.709	1.22886	4.11031e-28	1.51199e-26	CHRM4	5	23877418	23884160	+	2641	protein_coding	Gallus gallus cholinergic receptor muscarinic 4 (CHRM4), mRNA. [Source:RefSeq mRNA;Acc:NM_001031191]	7tm_1	1023	1201	1173	358	563	460	12.9063	11.855	12.0888	5.34391	4.85247	5.55271
ENSGALG00000029674	3571.36	3249.6	3349.83	5225.33	5513.54	5490.23	3390.26	5409.7	-0.67527	4.4657e-28	1.63955e-26	-	19	506122	515095	-	3153	protein_coding	-	-	3191	3711	3664	3946	7211	5127	33.7208	30.6827	31.6291	49.3376	52.0589	51.8388
ENSGALG00000054209	31.3376	14.0107	30.1704	266.166	233.203	248.436	25.1729	249.269	-3.32172	5.05408e-28	1.85199e-26	-	17	1751744	1798640	-	1707	protein_coding	-	C2	28	16	33	201	305	232	0.546537	0.244351	0.526182	4.64202	4.06714	4.33281
ENSGALG00000054420	5376.63	5758.38	5531.24	3624.36	3161.63	3316.41	5555.42	3367.47	0.724149	5.45595e-28	1.99541e-26	-	2	66294911	66299403	+	3458	protein_coding	tubulin beta 2A class IIa [Source:NCBI gene;Acc:768337]	Tubulin	4804	6576	6050	2737	4135	3097	46.2885	49.5751	47.6196	31.2029	27.2191	28.5517
ENSGALG00000042664	160.045	99.8259	103.311	1007.72	474.053	715.325	121.061	732.367	-2.59978	6.18744e-28	2.25859e-26	CBLN1	11	7039119	7041568	+	1366	protein_coding	cerebellin 1 precursor [Source:NCBI gene;Acc:771265]	-	143	114	113	761	620	668	3.48803	2.17561	2.25156	21.9624	10.3315	15.5898
ENSGALG00000005265	491.328	424.698	511.982	1048.77	1325.05	1275.38	476.003	1216.4	-1.35685	6.3217e-28	2.29925e-26	SYT9	5	7436058	7495397	+	2183	protein_coding	synaptotagmin IX [Source:NCBI gene;Acc:423026]	C2	439	485	560	792	1733	1191	6.70048	5.79182	6.98216	14.3026	18.0704	17.393
ENSGALG00000022557	2402.92	2446.61	2450.2	1205.03	1072.74	802.064	2433.24	1026.61	1.24644	6.32299e-28	2.29925e-26	CLDN3	19	855485	857200	-	1716	protein_coding	Gallus gallus claudin 3 (CLDN3), mRNA. [Source:RefSeq mRNA;Acc:NM_204202]	-	2147	2794	2680	910	1403	749	41.6879	42.4459	42.5082	20.9059	18.6107	13.9149
ENSGALG00000042045	2503.65	2734.71	2523.34	1239.46	1039.09	767.797	2587.23	1015.45	1.35142	6.66004e-28	2.41719e-26	IRX3	11	4547408	4548987	+	1338	protein_coding	iroquois homeobox 3 [Source:HGNC Symbol;Acc:HGNC:14360]	Coprinus_mating	2237	3123	2760	936	1359	717	55.7064	60.8475	56.1446	27.5781	23.1199	17.0836
ENSGALG00000003374	2517.08	2679.54	2472.14	1436.77	1235.6	1113.68	2556.25	1262.01	1.02083	7.81823e-28	2.83213e-26	ESRP2	11	3254661	3298212	+	3697	protein_coding	Gallus gallus epithelial splicing regulatory protein 2 (ESRP2), mRNA. [Source:RefSeq mRNA;Acc:NM_001030566]	-	2249	3060	2704	1085	1616	1040	20.2691	21.5774	19.9073	11.5698	9.94982	8.96808
ENSGALG00000013742	1904.88	2139.25	1834.91	995.805	786.775	732.459	1959.68	838.346	1.22921	9.20661e-28	3.32873e-26	EZR	3	52201415	52238151	-	3175	protein_coding	ezrin [Source:NCBI gene;Acc:395701]	Band_41	1702	2443	2007	752	1029	684	17.8612	20.0589	17.2052	9.33725	7.37726	6.86796
ENSGALG00000009947	856.187	1007.02	908.768	1778.41	2129.41	1926.45	923.99	1944.76	-1.07419	9.80803e-28	3.53945e-26	PLEKHH2	3	25256109	25303550	+	4503	protein_coding	pleckstrin homology, MyTH4 and FERM domain containing H2 [Source:HGNC Symbol;Acc:HGNC:30506]	PH	765	1150	994	1343	2785	1799	5.6605	6.65768	6.00813	11.7576	14.0782	12.7363
ENSGALG00000022696	2.2384	4.37833	11.8853	199.956	175.858	170.265	6.16734	182.026	-4.84417	1.29164e-27	4.65234e-26	KCNE3	1	195858573	195860342	-	816	protein_coding	potassium voltage-gated channel subfamily E regulatory subunit 3 [Source:NCBI gene;Acc:428105]	-	2	5	13	151	230	159	0.0816649	0.159737	0.433619	7.29511	6.41595	6.21187
ENSGALG00000036711	3400.12	3505.29	3450.39	2142.57	1854.92	1796.88	3451.94	1931.46	0.840055	1.32349e-27	4.75806e-26	S100A11	25	2386866	2388673	+	572	protein_coding	S100 calcium binding protein A11 [Source:NCBI gene;Acc:396075]	efhand	3038	4003	3774	1618	2426	1678	176.965	182.438	179.581	111.513	96.5424	93.5215
ENSGALG00000030008	370.455	252.192	279.762	958.727	991.688	832.048	300.803	927.488	-1.62991	1.41544e-27	5.07904e-26	-	6	21666750	21671233	-	2066	protein_coding	-	Homeobox	331	288	306	724	1297	777	5.33818	3.63403	4.03131	13.8151	14.29	11.9896
ENSGALG00000024379	8.95359	3.50266	0	1336.13	1071.97	1123.32	4.15208	1177.14	-8.20079	1.8349e-27	6.57178e-26	-	13	3147680	3166499	+	2434	protein_coding	endothelial cell surface expressed chemotaxis and apoptosis regulator [Source:NCBI gene;Acc:416190]	-	8	4	0	1009	1402	1049	0.109513	0.0428417	0	16.3424	13.1115	13.7395
ENSGALG00000002878	239.508	269.705	233.135	652.835	736.311	738.884	247.449	709.343	-1.51973	2.04411e-27	7.30731e-26	CREBRF	13	9873168	9892226	+	3385	protein_coding	CREB3 regulatory factor [Source:NCBI gene;Acc:416206]	-	214	308	255	493	963	690	2.10645	2.37202	2.05039	5.7416	6.47576	6.49839
ENSGALG00000040180	1646.34	1463.24	1410.69	672.698	619.327	469.031	1506.76	587.019	1.36061	2.23424e-27	7.97201e-26	CEBPD	2	107911432	107912427	-	909	protein_coding	CCAAT enhancer binding protein delta [Source:HGNC Symbol;Acc:HGNC:1835]	bZIP_2	1471	1671	1543	508	810	438	53.9193	47.9225	46.2016	22.0315	20.2836	15.3612
ENSGALG00000032079	146753	137309	154022	101899	101596	102225	146028	101907	0.51899	2.28844e-27	8.15009e-26	CYTB	MT	14893	16035	+	1143	protein_coding	cytochrome b [Source:NCBI gene;Acc:807641]	-	131123	156805	168467	76951	132874	95462	3822.33	3576.35	4011.66	2654.07	2646.17	2662.56
ENSGALG00000034560	6631.25	6678.7	6468.35	9491.93	9722.67	10396.8	6592.77	9870.48	-0.582376	2.39477e-27	8.51285e-26	SCARF2	15	10382834	10395241	-	3040	protein_coding	scavenger receptor class F member 2 [Source:HGNC Symbol;Acc:HGNC:19869]	-	5925	7627	7075	7168	12716	9709	64.9397	65.4044	63.3444	92.9543	95.2139	101.816
ENSGALG00000036728	2204.82	2133.12	2185.98	3780.62	4797.11	5649.79	2174.64	4742.5	-1.12569	2.62375e-27	9.30941e-26	PRDM16	21	1044071	1242675	-	3801	protein_coding	PR/SET domain 16 [Source:NCBI gene;Acc:419388]	zf-C2H2	1970	2436	2391	2855	6274	5276	17.2689	16.7073	17.1213	29.611	37.5725	44.2509
ENSGALG00000000608	3238.96	3037.69	3113.95	1684.39	1857.22	1519.53	3130.2	1687.05	0.889661	2.74469e-27	9.72041e-26	CDH1	11	18870452	18879210	+	3789	protein_coding	Gallus gallus cadherin 1 (CDH1), mRNA. [Source:RefSeq mRNA;Acc:NM_001039258]	Cadherin	2894	3469	3406	1272	2429	1419	25.4489	23.8675	24.4667	13.2345	14.5924	11.9391
ENSGALG00000007346	2641.31	2270.6	2121.07	4667.84	4115.85	4336.93	2344.33	4373.54	-0.899931	2.81383e-27	9.94672e-26	JCAD	2	14902023	14928738	-	6270	protein_coding	junctional cadherin 5 associated [Source:NCBI gene;Acc:420476]	-	2360	2593	2320	3525	5383	4050	12.5412	10.7811	10.0711	22.1634	19.5425	20.5922
ENSGALG00000043035	6921.12	7051.74	8054.58	4355.32	4436.22	4606.78	7342.48	4466.11	0.717327	2.92956e-27	1.03366e-25	SHISA2	1	178373699	178377553	-	2715	protein_coding	Gallus gallus shisa family member 2 (SHISA2), mRNA. [Source:RefSeq mRNA;Acc:NM_204501]	-	6184	8053	8810	3289	5802	4302	75.8918	77.3241	88.3205	47.7572	48.6442	50.5145
ENSGALG00000015466	226.078	270.581	270.619	19.8631	33.6424	10.7085	255.759	21.4047	3.53378	3.67273e-27	1.29348e-25	SIM1	3	70959454	70999506	+	2758	protein_coding	SIM bHLH transcription factor 1 [Source:NCBI gene;Acc:396129]	SIM_C	202	309	296	15	44	10	2.44035	2.92073	2.92114	0.214408	0.363146	0.11559
ENSGALG00000011094	659.208	684.771	657.349	1366.58	1445.1	1309.65	667.109	1373.77	-1.04277	4.24346e-27	1.49172e-25	PDE4B	8	28854640	28875786	+	3098	protein_coding	Gallus gallus phosphodiesterase 4B (PDE4B), mRNA. [Source:RefSeq mRNA;Acc:NM_001031291]	-	589	782	719	1032	1890	1223	6.33475	6.5804	6.31688	13.1324	13.8868	12.5852
ENSGALG00000015154	229.436	398.428	291.647	19.8631	41.2885	35.3379	306.504	32.1632	3.22101	4.38725e-27	1.53942e-25	TRPM6	Z	36720674	36812329	-	7994	protein_coding	transient receptor potential cation channel subfamily M member 6 [Source:HGNC Symbol;Acc:HGNC:17995]	Ion_trans	205	455	319	15	54	33	0.854447	1.4838	1.08613	0.0739728	0.153763	0.131603
ENSGALG00000013814	1150.54	1143.62	1155.62	2053.85	2035.37	2053.88	1149.92	2047.7	-0.832346	4.53612e-27	1.58873e-25	IMPA2	2	97290429	97308480	-	861	protein_coding	inositol monophosphatase 2 [Source:HGNC Symbol;Acc:HGNC:6051]	-	1028	1306	1264	1551	2662	1918	39.7819	39.5428	39.9576	71.0156	70.3766	71.0168
ENSGALG00000030147	1745.95	1783.73	1526.8	2962.26	3312.25	3031.57	1685.5	3102.02	-0.881389	4.6937e-27	1.6409e-25	AFF4	13	17781440	17816519	-	4304	protein_coding	AF4/FMR2 family member 4 [Source:NCBI gene;Acc:416337]	AF-4	1560	2037	1670	2237	4332	2831	12.0767	12.338	10.5609	20.4898	22.9108	20.9693
novel.194	273.084	179.512	205.707	6.62104	3.82301	19.2752	219.434	9.90643	4.50931	5.35338e-27	1.86809e-25	-	2	51135277	51138095	+	687	-	- && - && -	-	244	205	225	5	5	18	11.8339	7.779	8.91417	0.286918	0.165667	0.835278
ENSGALG00000039817	693.903	523.648	676.548	190.686	107.044	134.927	631.366	144.219	2.14661	5.51505e-27	1.92098e-25	NOG2	14	14405252	14405875	-	624	protein_coding	Gallus gallus noggin 2 (NOG2), mRNA. [Source:RefSeq mRNA;Acc:NM_001039604]	Noggin	620	598	740	144	140	126	33.1057	24.9829	32.2777	9.09752	5.10701	6.43727
ENSGALG00000006751	810.3	782.845	937.11	342.97	278.315	275.208	843.418	298.831	1.50322	6.07782e-27	2.11313e-25	THY1	24	4202427	4206868	+	2057	protein_coding	Gallus gallus Thy-1 cell surface antigen (THY1), mRNA. [Source:RefSeq mRNA;Acc:NM_204381]	-	724	894	1025	259	364	257	11.7273	11.33	13.5627	4.96376	4.02801	3.98304
novel.63	508.116	248.689	361.13	37.0779	55.0513	44.9755	372.645	45.7016	3.00775	6.17559e-27	2.1432e-25	-	1	128642903	128674996	-	2969	-	- && - && -	-	454	284	395	28	72	42	5.09496	2.49365	3.62111	0.371786	0.552008	0.450977
ENSGALG00000019718	1925.02	1735.57	2087.24	900.462	750.838	586.824	1915.94	746.041	1.36323	7.73946e-27	2.68104e-25	KRT15	27	7361940	7366365	-	1722	protein_coding	Gallus gallus keratin 15 (KRT15), mRNA. [Source:RefSeq mRNA;Acc:NM_001001312]	Filament	1720	1982	2283	680	982	548	33.2806	30.0053	36.0851	15.5676	12.9808	10.1453
ENSGALG00000039895	764.412	809.115	806.372	1469.87	1659.95	1667.31	793.3	1599.04	-1.01209	8.00115e-27	2.76665e-25	EPHA2	21	4324111	4330758	-	3867	protein_coding	EPH receptor A2 [Source:HGNC Symbol;Acc:HGNC:3386]	Pkinase_Tyr	683	924	882	1110	2171	1557	5.88494	6.22909	6.20797	11.316	12.7794	12.836
ENSGALG00000029583	1242.31	1320.5	1263.5	635.62	601.741	607.17	1275.44	614.844	1.05465	8.43166e-27	2.91022e-25	PLBD1	1	48905356	48942414	-	2167	protein_coding	phospholipase B domain containing 1 [Source:NCBI gene;Acc:417967]	-	1110	1508	1382	480	787	567	17.0671	18.1413	17.3582	8.73227	8.26683	8.34141
ENSGALG00000001161	2424.18	2638.38	2438.32	4608.25	4209.89	3999.61	2500.29	4272.58	-0.771854	1.01364e-26	3.4923e-25	FLI1	24	1016857	1089783	+	3684	protein_coding	Gallus gallus Fli-1 proto-oncogene, ETS transcription factor (FLI1), mRNA. [Source:RefSeq mRNA;Acc:NM_001030908]	Ets	2166	3013	2667	3480	5506	3735	19.59	21.3209	19.7042	37.2396	34.0204	32.3211
ENSGALG00000016767	313.376	352.893	336.445	802.471	842.59	954.124	334.238	866.395	-1.37296	1.08111e-26	3.71798e-25	AFF3	1	133973567	134294259	-	4056	protein_coding	AF4/FMR2 family member 3 [Source:NCBI gene;Acc:418705]	AF-4	280	403	368	606	1102	891	2.30015	2.5902	2.46948	5.89006	6.18453	7.00318
ENSGALG00000032994	5.59599	3.50266	19.1993	260.869	217.911	171.335	9.43266	216.705	-4.50568	1.08437e-26	3.7225e-25	SOX17	2	110517253	110518918	+	1565	protein_coding	Gallus gallus SRY-box 17 (SOX17), mRNA. [Source:RefSeq mRNA;Acc:NM_001039326]	HMG_box	5	4	21	197	285	160	0.106451	0.0666304	0.365225	4.96246	4.14528	3.25928
ENSGALG00000046992	1413.55	1451.85	1202.24	606.488	435.823	539.707	1355.88	527.339	1.36897	1.47308e-26	5.04776e-25	MCRIP2	14	13968210	13971188	+	806	protein_coding	MAPK regulated corepressor interacting protein 2 [Source:HGNC Symbol;Acc:HGNC:14142]	-	1263	1658	1315	458	570	504	52.2112	53.6261	44.4064	22.4014	16.0977	19.9348
ENSGALG00000003138	194.74	170.755	248.677	14.5663	16.8212	19.2752	204.724	16.8876	3.5926	1.51876e-26	5.19494e-25	OXTR	12	19681376	19684780	-	1530	protein_coding	oxytocin receptor [Source:NCBI gene;Acc:429211]	7tm_1	174	195	272	11	22	18	3.78925	3.32254	4.83874	0.28343	0.327306	0.375056
ENSGALG00000008508	3936.22	3852.05	4164.43	2547.78	2253.28	2311.96	3984.23	2371	0.750715	1.87269e-26	6.39404e-25	PYGB	3	4194440	4208671	+	3522	protein_coding	Gallus gallus glycogen phosphorylase B (PYGB), mRNA. [Source:RefSeq mRNA;Acc:NM_001031034]	-	3517	4399	4555	1924	2947	2159	33.272	32.5605	35.2009	21.5358	19.0465	19.5424
ENSGALG00000003742	4191.4	3833.67	3487.88	6350.91	7580.26	8546.42	3837.65	7492.53	-0.966082	1.99732e-26	6.80735e-25	CPAMD8	28	4313215	4353604	+	6685	protein_coding	C3 and PZP like, alpha-2-macroglobulin domain containing 8 [Source:NCBI gene;Acc:420138]	A2M_comp	3745	4378	3815	4796	9914	7981	18.6658	17.0727	15.5328	28.2828	33.7575	38.0602
ENSGALG00000004594	1968.67	1339.77	1652.97	696.534	484.757	527.927	1653.8	569.739	1.54195	2.13227e-26	7.2543e-25	Ii	13	13851648	13855558	+	1713	protein_coding	CD74 molecule [Source:NCBI gene;Acc:414741]	-	1759	1530	1808	526	634	493	34.214	23.2842	28.7274	12.1052	8.42471	9.17498
ENSGALG00000011358	2683.84	2905.46	2561.74	1500.33	1488.68	1251.82	2717.01	1413.61	0.942702	2.19034e-26	7.43856e-25	WNT6	7	22402840	22410862	-	1358	protein_coding	Wnt family member 6 [Source:NCBI gene;Acc:395235]	wnt	2398	3318	2802	1133	1947	1169	58.8362	63.6947	56.1595	32.8908	32.6354	27.4429
ENSGALG00000008469	2777.85	3065.71	2803.1	1720.15	1553.67	1644.82	2882.22	1639.55	0.816191	2.33767e-26	7.92474e-25	-	5	24476138	24491757	+	3586	protein_coding	serine peptidase inhibitor, Kunitz type 1 [Source:NCBI gene;Acc:423206]	Kunitz_BPTI	2482	3501	3066	1299	2032	1536	23.0615	25.4512	23.2711	14.2805	12.8984	13.6551
ENSGALG00000005670	2339.12	2408.08	2418.2	3689.25	3820.71	3842.2	2388.47	3784.05	-0.663956	2.68967e-26	9.1018e-25	CEP170P1	12	9157916	9234162	+	4714	protein_coding	Gallus gallus centrosomal protein 170 pseudogene 1 (CEP170P1), mRNA. [Source:RefSeq mRNA;Acc:NM_205395]	FHA	2090	2750	2645	2786	4997	3588	14.7724	15.2079	15.2718	23.299	24.1292	24.2649
ENSGALG00000001885	564.076	668.133	560.438	188.038	179.681	128.502	597.549	165.407	1.85417	3.00015e-26	1.01344e-24	-	19	4324550	4326231	-	880	lncRNA	-	-	504	763	613	142	235	120	19.0829	22.6031	18.9598	6.36137	6.07867	4.34724
ENSGALG00000016314	4889.78	4898.48	4698.35	7383.79	7043.51	7070.8	4828.87	7166.03	-0.569163	3.28708e-26	1.1084e-24	ELOVL5	3	88246591	88283573	+	3129	protein_coding	ELOVL fatty acid elongase 5 [Source:NCBI gene;Acc:428646]	ELO	4369	5594	5139	5576	9212	6603	46.5234	46.6062	44.7021	70.2525	67.0149	67.2746
ENSGALG00000037370	4067.17	3972.02	4116.89	5927.16	6558.75	6265.52	4052.02	6250.48	-0.626267	3.53221e-26	1.18895e-24	NAV1	26	629113	668761	+	7080	protein_coding	neuron navigator 1 [Source:NCBI gene;Acc:430162]	-	3634	4536	4503	4476	8578	5851	17.102	16.7019	17.3111	24.9231	27.5788	26.3459
ENSGALG00000016906	298.826	258.321	293.476	822.334	758.484	709.971	283.541	763.596	-1.42988	3.62568e-26	1.21825e-24	SPRY2	1	154055398	154060716	+	1854	protein_coding	Gallus gallus sprouty RTK signaling antagonist 2 (SPRY2), mRNA. [Source:RefSeq mRNA;Acc:NM_204800]	-	267	295	321	621	992	663	4.79841	4.148	4.71249	13.2046	12.1794	11.4004
ENSGALG00000049529	353.667	310.861	358.388	70.1831	27.5256	29.9837	340.972	42.5641	3.04597	3.72417e-26	1.24914e-24	-	1	86110412	86147612	-	2805	protein_coding	-	fn3	316	355	392	53	36	28	3.75361	3.2993	3.80372	0.744883	0.292141	0.31823
ENSGALG00000039872	1491.89	1560.44	1522.23	2549.1	2554.53	2715.67	1524.85	2606.43	-0.772944	3.77897e-26	1.26529e-24	PDLIM4	13	17488920	17519533	+	1331	protein_coding	Gallus gallus PDZ and LIM domain 4 (PDLIM4), mRNA. [Source:RefSeq mRNA;Acc:NM_204839]	PDZ	1333	1782	1665	1925	3341	2536	33.3693	34.9025	34.048	57.0161	57.1376	60.7417
ENSGALG00000039775	2784.57	2343.28	2519.68	4203.04	4369.7	4439.73	2549.18	4337.49	-0.768193	4.03476e-26	1.34856e-24	SHC1	25	3010170	3014866	-	2515	protein_coding	Gallus gallus SHC adaptor protein 1 (SHC1), mRNA. [Source:RefSeq mRNA;Acc:NM_001293280]	PID	2488	2676	2756	3174	5715	4146	32.9616	27.738	29.8261	49.7524	51.7251	52.5541
ENSGALG00000009825	3062.13	2949.24	2842.42	4504.96	4761.94	5036.19	2951.26	4767.69	-0.692795	4.66907e-26	1.55783e-24	SRGAP1	1	33560543	33701007	+	6243	protein_coding	Gallus gallus SLIT-ROBO Rho GTPase activating protein 1 (SRGAP1), mRNA. [Source:RefSeq mRNA;Acc:NM_001080101]	RhoGAP	2736	3368	3109	3402	6228	4703	14.6022	14.0639	13.5545	21.4826	22.708	24.0158
ENSGALG00000009063	642.42	734.684	797.229	243.654	246.202	174.548	724.778	221.468	1.71004	4.85418e-26	1.61675e-24	-	4	17406321	17430410	-	3216	protein_coding	PAS domain containing repressor 1 [Source:NCBI gene;Acc:422384]	HLH	574	839	872	184	322	163	5.94691	6.801	7.37999	2.25552	2.2791	1.6158
ENSGALG00000043088	7.83439	6.12966	1.82851	186.713	204.149	128.502	5.26419	173.121	-5.07223	5.20363e-26	1.73012e-24	-	24	274136	280913	+	4878	protein_coding	roundabout guidance receptor 4 [Source:NCBI gene;Acc:107055040]	I-set	7	7	2	141	267	120	0.0478136	0.0374096	0.0111595	1.13952	1.24593	0.784251
ENSGALG00000031597	3187.48	2309.13	3698.16	606.488	415.943	485.093	3064.92	502.508	2.61081	5.27499e-26	1.75078e-24	HBM	14	12507333	12508287	+	546	protein_coding	Gallus gallus hemoglobin subunit mu (HBM), mRNA. [Source:RefSeq mRNA;Acc:NM_001004375]	-	2848	2637	4045	458	544	453	173.797	125.905	201.642	33.0687	22.6793	26.4497
ENSGALG00000000302	339.117	160.247	277.933	22.5116	22.1734	23.5586	259.099	22.7479	3.50858	5.66412e-26	1.87666e-24	TNNT2	26	807502	813890	+	910	protein_coding	troponin T2, cardiac type [Source:NCBI gene;Acc:396433]	-	303	183	304	17	29	22	11.0942	5.24248	9.09259	0.736466	0.725404	0.77072
ENSGALG00000009052	2803.59	2463.25	2290.21	1357.31	1324.29	1295.72	2519.02	1325.78	0.92556	6.22581e-26	2.05917e-24	LBH	3	8705197	8715863	-	2705	protein_coding	Gallus gallus limb bud and heart development (LBH), mRNA. [Source:RefSeq mRNA;Acc:NM_001031038]	-	2505	2813	2505	1025	1732	1210	30.8557	27.11	25.2055	14.9383	14.5748	14.2605
ENSGALG00000046715	360.382	472.86	509.239	64.8862	61.9327	112.439	447.494	79.7526	2.49347	8.05065e-26	2.65811e-24	-	Z	70410679	70412769	-	2091	protein_coding	-	rve	322	540	557	49	81	105	5.13094	6.73235	7.25031	0.923819	0.881768	1.60085
ENSGALG00000014337	1066.6	1000.01	949.91	434.341	285.196	295.554	1005.51	338.363	1.58067	8.32038e-26	2.74241e-24	NWD2	4	69914094	69961970	-	6001	protein_coding	NACHT and WD repeat domain containing 2 [Source:NCBI gene;Acc:428789]	-	953	1142	1039	328	373	276	5.29133	4.961	4.71245	2.15474	1.41484	1.46623
ENSGALG00000003475	13619.5	13755.8	13136	18695.2	20872.1	19651.1	13503.8	19739.5	-0.548123	8.4178e-26	2.76972e-24	ACLY	27	7521200	7545007	-	4191	protein_coding	ATP citrate lyase [Source:NCBI gene;Acc:395373]	Citrate_synt	12169	15709	14368	14118	27298	18351	96.7459	97.7142	93.3112	132.801	148.264	139.591
ENSGALG00000053281	1402.36	1430.84	1326.58	729.639	633.854	660.712	1386.59	674.735	1.04276	1.5857e-25	5.20845e-24	PKIA	2	120210420	120249139	+	3286	protein_coding	protein kinase (cAMP-dependent, catalytic) inhibitor alpha [Source:NCBI gene;Acc:396333]	-	1253	1634	1451	551	829	617	12.7051	12.9632	12.0186	6.61042	5.74262	5.98595
ENSGALG00000004593	3653.06	4646.28	4307.96	2139.92	2115.65	2411.55	4202.44	2222.37	0.919989	1.5966e-25	5.23519e-24	SULF2	20	5918672	5975454	-	2622	protein_coding	sulfatase 2 [Source:HGNC Symbol;Acc:HGNC:20392]	Sulfatase	3264	5306	4712	1616	2767	2252	41.4775	52.7547	48.9134	24.2971	24.0215	27.3811
ENSGALG00000020788	465.586	393.174	501.925	97.9915	122.336	72.8175	453.562	97.7151	2.20326	1.86501e-25	6.10478e-24	-	7	15082040	15139517	+	5308	protein_coding	-	I-set	416	449	549	74	160	68	2.61131	2.20517	2.81512	0.549599	0.686139	0.408407
ENSGALG00000027853	3399.01	3628.76	3556.45	5430.58	5304.8	5830.76	3528.07	5522.05	-0.645649	2.04573e-25	6.68483e-24	-	4	87427085	87823826	-	2718	protein_coding	catenin alpha 2 [Source:NCBI gene;Acc:396035]	-	3037	4144	3890	4101	6938	5445	37.2298	39.7463	38.9543	59.4819	58.1043	63.8652
ENSGALG00000037558	4.47679	30.6483	18.2851	246.303	250.789	242.011	17.8034	246.368	-3.75191	2.11234e-25	6.89066e-24	-	28	3688008	3697772	+	1986	protein_coding	myocyte enhancer factor 2B [Source:NCBI gene;Acc:426373]	SRF-TF	4	35	20	186	328	226	0.0671083	0.459426	0.274098	3.69214	3.75939	3.62781
ENSGALG00000013771	1150.54	1258.33	1026.71	533.656	452.644	440.118	1145.19	475.473	1.27224	2.4297e-25	7.91232e-24	KIAA1211	4	64810015	64867065	-	4827	protein_coding	KIAA1211 [Source:HGNC Symbol;Acc:HGNC:29219]	-	1028	1437	1123	403	592	411	7.09596	7.7608	6.33224	3.29134	2.79169	2.71444
ENSGALG00000037695	5933.99	5972.92	6248.01	3605.82	2970.48	2462.95	6051.64	3013.08	1.00738	2.54361e-25	8.26914e-24	OSR2	2	127712044	127714882	+	1239	protein_coding	Gallus gallus odd-skipped related transciption factor 2 (OSR2), mRNA. [Source:RefSeq mRNA;Acc:NM_001170344]	-	5302	6821	6834	2723	3885	2300	142.582	143.517	150.127	86.6406	71.3745	59.1796
ENSGALG00000031411	2526.03	2629.63	2616.59	4167.29	4756.58	4106.7	2590.75	4343.52	-0.746421	2.58333e-25	8.38391e-24	KCNN1	28	3455156	3460673	+	3181	protein_coding	potassium calcium-activated channel subfamily N member 1 [Source:HGNC Symbol;Acc:HGNC:6290]	Ion_trans_2	2257	3003	2862	3147	6221	3835	23.6409	24.6104	24.4884	39.0012	44.5164	38.4341
ENSGALG00000042354	474.54	417.693	303.532	1116.31	1070.44	1141.52	398.588	1109.42	-1.47933	2.80196e-25	9.07798e-24	PREX2	2	115620395	115787873	+	5133	protein_coding	phosphatidylinositol-3,4,5-trisphosphate dependent Rac exchange factor 2 [Source:NCBI gene;Acc:420172]	RhoGEF	424	477	332	843	1400	1066	2.75226	2.42256	1.76044	6.47442	6.20841	6.62066
ENSGALG00000029892	458.871	380.039	523.868	1366.58	1218.01	1049.43	454.259	1211.34	-1.41472	2.98698e-25	9.66096e-24	LMO2	5	18658103	18665579	-	1706	protein_coding	LIM domain only 2 [Source:NCBI gene;Acc:374129]	LIM	410	434	573	1032	1593	980	8.00756	6.63189	9.14178	23.8476	21.2549	18.3131
ENSGALG00000000299	849.471	795.98	766.145	323.107	333.366	278.42	803.866	311.631	1.3649	3.12156e-25	1.00791e-23	PKP1	26	827967	854048	-	2081	protein_coding	plakophilin 1 [Source:HGNC Symbol;Acc:HGNC:9023]	Arm	759	909	838	244	436	260	12.1525	11.3872	10.9604	4.62235	4.76911	3.98306
ENSGALG00000035596	8686.1	9156.84	9016.37	6357.53	6064.05	5965.68	8953.1	6129.09	0.547388	3.36023e-25	1.08313e-23	NT5DC2	12	1075941	1100520	-	1860	protein_coding	5'-nucleotidase domain containing 2 [Source:NCBI gene;Acc:415895]	-	7761	10457	9862	4801	7931	5571	139.027	146.562	144.314	101.757	97.0596	95.4851
ENSGALG00000011633	216.005	242.559	213.935	34.4294	17.5858	11.7793	224.167	21.2649	3.44331	4.16315e-25	1.33968e-23	SLC5A8	1	47613048	47636250	-	2593	protein_coding	solute carrier family 5 member 8 [Source:HGNC Symbol;Acc:HGNC:19119]	-	193	277	234	26	23	11	2.47999	2.78486	2.45623	0.39529	0.201906	0.13524
ENSGALG00000036743	3162.85	3305.64	3121.26	1890.97	1999.43	1747.62	3196.59	1879.34	0.765266	4.79398e-25	1.54007e-23	MGAT3	1	50628618	50645593	-	6445	protein_coding	Gallus gallus mannosyl (beta-1,4-)-glycoprotein beta-1,4-N-acetylglucosaminyltransferase (MGAT3), mRNA. [Source:RefSeq mRNA;Acc:NM_001012693]	-	2826	3775	3414	1428	2615	1632	14.6098	15.2694	14.4177	8.73474	9.23575	8.07259
ENSGALG00000040275	447.679	388.796	319.989	993.157	1032.98	955.195	385.488	993.776	-1.36974	5.10148e-25	1.63609e-23	RCSD1	1	92961990	92997116	-	3382	protein_coding	Gallus gallus RCSD domain containing 1 (RCSD1), mRNA. [Source:RefSeq mRNA;Acc:NM_001030789]	-	400	444	350	750	1351	892	3.94078	3.42244	2.81676	8.74244	9.09296	8.40827
ENSGALG00000009880	592.056	661.128	581.466	1199.73	1462.68	1561.29	611.55	1407.9	-1.20404	5.17046e-25	1.65542e-23	INPP4B	4	30075344	30313807	-	3416	protein_coding	inositol polyphosphate-4-phosphatase type II B [Source:NCBI gene;Acc:422454]	-	529	755	636	906	1913	1458	5.1598	5.76177	5.06751	10.4558	12.7474	13.6068
ENSGALG00000041080	2201.46	2029.79	2085.41	3307.87	3932.34	3769.38	2105.56	3669.87	-0.803505	5.33134e-25	1.70406e-23	CHD7	2	112915343	113003232	+	9983	protein_coding	Gallus gallus chromodomain helicase DNA binding protein 7 (CHD7), mRNA. [Source:RefSeq mRNA;Acc:NM_001077586]	SNF2_N	1967	2318	2281	2498	5143	3520	6.56506	6.05312	6.21898	9.86453	11.7268	11.2408
ENSGALG00000016768	1664.25	1646.25	1424.41	2673.58	2949.07	2952.32	1578.3	2858.32	-0.858249	5.81836e-25	1.8566e-23	LONRF2	1	134355045	134386116	-	2423	protein_coding	LON peptidase N-terminal domain and ring finger 2 [Source:HGNC Symbol;Acc:HGNC:24788]	-	1487	1880	1558	2019	3857	2757	20.4481	20.227	17.5013	32.8494	36.2343	36.2743
ENSGALG00000048205	3083.39	3000.91	2859.79	4467.88	4827.69	4948.38	2981.36	4747.98	-0.672359	6.07762e-25	1.93608e-23	-	30	304787	306703	+	1064	protein_coding	EBP, cholestenol delta-isomerase [Source:NCBI gene;Acc:100857622]	EBP	2755	3427	3128	3374	6314	4621	86.2731	83.9652	80.0166	125.011	135.079	138.455
ENSGALG00000054048	189.145	185.641	186.508	628.999	587.214	505.439	187.098	573.884	-1.61645	6.78949e-25	2.15924e-23	-	19	6867165	6920815	-	1028	protein_coding	-	-	169	212	204	475	768	472	5.47758	5.37613	5.40123	18.2157	17.0056	14.6374
ENSGALG00000015148	1688.87	1777.6	1717.88	932.243	847.178	716.396	1728.12	831.939	1.05658	7.09039e-25	2.25117e-23	ANXA1	Z	36034182	36052126	+	1722	protein_coding	annexin A1 [Source:NCBI gene;Acc:404271]	-	1509	2030	1879	704	1108	669	29.1979	30.7319	29.6995	16.117	14.6464	12.3854
ENSGALG00000003227	577.506	545.54	407.757	1209	1396.16	1252.89	510.268	1286.02	-1.3367	7.13146e-25	2.26043e-23	RAB11FIP4	18	6309446	6396232	+	2416	protein_coding	RAB11 family interacting protein 4 (class II) [Source:NCBI gene;Acc:427808]	-	516	623	446	913	1826	1170	7.1162	6.7223	5.0245	14.8977	17.2039	15.4385
ENSGALG00000000313	668.161	512.265	741.46	206.577	162.86	183.115	640.629	184.184	1.80492	7.56532e-25	2.39396e-23	TNNI1	26	790416	794166	+	926	protein_coding	troponin I1, slow skeletal type [Source:HGNC Symbol;Acc:HGNC:11945]	-	597	585	811	156	213	171	21.4812	16.4692	23.8377	6.64138	5.23591	5.88709
ENSGALG00000009800	1651.94	1820.51	1583.49	2854.99	2937.6	2891.29	1685.31	2894.63	-0.780211	7.68419e-25	2.42754e-23	SETD7	4	29331534	29343728	-	2228	protein_coding	SET domain containing lysine methyltransferase 7 [Source:NCBI gene;Acc:422443]	SET	1476	2079	1732	2156	3842	2700	22.0733	24.3257	21.1586	38.1486	39.2523	38.6335
ENSGALG00000028721	635.705	514.892	697.576	207.901	136.864	153.131	616.057	165.965	1.90439	8.00213e-25	2.52379e-23	LMOD1	26	1123454	1132975	+	3118	protein_coding	leiomodin 1 [Source:HGNC Symbol;Acc:HGNC:6647]	-	568	588	763	157	179	143	6.06971	4.91618	6.66045	1.98504	1.30677	1.46209
ENSGALG00000011511	5515.41	4936.13	5754.31	3327.74	3384.12	3108.67	5401.95	3273.51	0.722185	8.69713e-25	2.73844e-23	-	5	50513973	50524885	-	2517	protein_coding	creatine kinase B [Source:NCBI gene;Acc:396248]	-	4928	5637	6294	2513	4426	2903	65.2353	58.3837	68.0611	39.3599	40.0269	36.7688
ENSGALG00000035911	412.984	441.336	508.325	999.778	1092.62	1063.35	454.215	1051.91	-1.21104	8.94349e-25	2.81136e-23	CBX4	18	9601368	9605211	+	2111	protein_coding	Gallus gallus chromobox 4 (CBX4), mRNA. [Source:RefSeq mRNA;Acc:NM_204642]	Chromo	369	504	556	755	1429	993	5.82416	6.22399	7.16872	14.0995	15.4087	14.996
ENSGALG00000028627	971.464	1096.33	1193.1	2059.14	2039.96	2134.2	1086.97	2077.77	-0.933015	9.05291e-25	2.84106e-23	TIMP3	1	53094947	53127580	-	1051	protein_coding	TIMP metallopeptidase inhibitor 3 [Source:NCBI gene;Acc:396483]	-	868	1252	1305	1555	2668	1993	27.5177	31.0548	33.7958	58.3274	57.7838	60.4533
ENSGALG00000036539	14405.2	13497.5	12777.6	8778.18	7944.97	6782.74	13560.1	7835.3	0.79157	9.14961e-25	2.86668e-23	EFNB1	4	1025394	1070879	-	1928	protein_coding	Gallus gallus ephrin B1 (EFNB1), mRNA. [Source:RefSeq mRNA;Acc:NM_205035]	-	12871	15414	13976	6629	10391	6334	222.434	208.418	197.302	135.546	122.68	104.734
ENSGALG00000044525	354.786	192.647	284.333	855.439	979.454	1001.24	277.255	945.378	-1.77581	9.19601e-25	2.87648e-23	NFKBIE	3	30373847	30381379	+	1171	protein_coding	NFKB inhibitor epsilon [Source:NCBI gene;Acc:421438]	-	317	220	311	646	1281	935	9.01982	4.89771	7.22868	21.7481	24.9009	25.4548
ENSGALG00000002900	287.634	296.851	309.018	733.612	881.585	730.317	297.834	781.838	-1.39434	1.15259e-24	3.59934e-23	NOTUM	18	5048916	5054527	+	1491	protein_coding	notum, palmitoleoyl-protein carboxylesterase [Source:NCBI gene;Acc:417385]	-	257	339	338	554	1153	682	5.74316	5.92719	6.17013	14.648	17.6025	14.5822
ENSGALG00000039322	3423.63	3176.04	3311.43	4969.76	5025.72	5323.18	3303.7	5106.22	-0.628702	1.22382e-24	3.81552e-23	DDR2	8	4193000	4199382	-	3563	protein_coding	discoidin domain receptor tyrosine kinase 2 [Source:NCBI gene;Acc:396404]	Pkinase_Tyr	3059	3627	3622	3753	6573	4971	28.6061	26.5374	27.6686	41.5248	41.9924	44.4778
ENSGALG00000006167	862.902	909.817	802.715	1627.45	1597.25	1715.5	858.478	1646.73	-0.939305	1.24308e-24	3.8692e-23	LRRC8B	8	15496216	15521468	-	4547	protein_coding	uncharacterized LOC107056693 [Source:NCBI gene;Acc:107056693]	-	771	1039	878	1229	2089	1602	5.64969	5.95686	5.25563	10.6555	10.4577	11.2319
ENSGALG00000041898	2148.86	2082.33	1871.48	3518.42	3407.83	3323.91	2034.22	3416.72	-0.748456	1.58505e-24	4.92556e-23	FAM43A	9	12971183	12972271	-	1089	protein_coding	family with sequence similarity 43 member A [Source:NCBI gene;Acc:429145]	-	1920	2378	2047	2657	4457	3104	58.7447	56.926	51.1617	96.1853	93.1618	90.8677
ENSGALG00000001407	4672.65	4130.52	4254.94	2629.88	2770.15	2656.77	4352.7	2685.6	0.695305	1.61326e-24	5.00507e-23	ADAMTS15	24	1706345	1715873	+	2805	protein_coding	ADAM metallopeptidase with thrombospondin type 1 motif, 15 [Source:NCBI gene;Acc:419733]	TSP_1	4175	4717	4654	1986	3623	2481	49.5928	43.8389	45.1595	27.912	29.4008	28.1974
ENSGALG00000026372	396.196	391.423	477.241	80.7767	119.278	96.3762	421.62	98.8102	2.078	1.72781e-24	5.35171e-23	MANSC4	1	72649269	72664039	-	2768	protein_coding	MANSC domain containing 4 [Source:NCBI gene;Acc:419047]	-	354	447	522	61	156	90	4.26121	4.20987	5.13286	0.868778	1.28287	1.03655
ENSGALG00000005036	876.332	783.721	810.029	1581.11	1575.84	1533.45	823.361	1563.47	-0.926535	2.29161e-24	7.08648e-23	SH2D3C	17	5276316	5295621	+	3074	protein_coding	SH2 domain containing 3C [Source:NCBI gene;Acc:417225]	SH2	783	895	886	1194	2061	1432	8.48698	7.59007	7.84486	15.3125	15.2615	14.851
ENSGALG00000033012	23.5032	10.508	16.4566	184.065	217.911	170.265	16.8226	190.747	-3.52945	2.61228e-24	8.06499e-23	SPRY4	13	17915699	17926509	-	1293	protein_coding	sprouty RTK signaling antagonist 4 [Source:HGNC Symbol;Acc:HGNC:15533]	-	21	12	18	139	285	159	0.541148	0.241941	0.378904	4.238	5.01729	3.92025
ENSGALG00000013427	171.237	172.506	225.821	621.054	571.157	833.118	189.855	675.11	-1.82767	2.7936e-24	8.6108e-23	SORBS2	4	61098758	61239973	-	6298	protein_coding	sorbin and SH3 domain containing 2 [Source:NCBI gene;Acc:422719]	SH3_1	153	197	247	469	747	778	0.809439	0.815437	1.06745	2.93572	2.69986	3.93815
ENSGALG00000036805	906.551	776.716	961.795	324.431	370.067	350.167	881.687	348.222	1.33603	3.46721e-24	1.06698e-22	-	5	577103	590550	+	6420	pseudogene	-	CH	810	887	1052	245	484	327	4.20383	3.60177	4.46001	1.50444	1.71606	1.62378
ENSGALG00000053511	105.205	92.8206	101.482	398.587	345.6	433.693	99.8358	392.626	-1.97551	3.5975e-24	1.10529e-22	APOLD1	1	48189928	48194910	+	2671	protein_coding	apolipoprotein L domain containing 1 [Source:NCBI gene;Acc:769889]	-	94	106	111	301	452	405	1.1726	1.03457	1.13111	4.4426	3.85201	4.83389
ENSGALG00000030120	24303.4	23234	24968.3	33723.6	33372.5	32604.1	24168.6	33233.4	-0.459514	3.78582e-24	1.16127e-22	ITGB1BP3	10	11166145	11169393	-	1819	protein_coding	integrin beta 1 binding protein 3 [Source:NCBI gene;Acc:415448]	-	21715	26533	27310	25467	43647	30447	397.761	380.26	408.643	551.938	546.192	533.614
ENSGALG00000027002	0	0	0	772.014	705.727	738.884	0	738.875	-12.0237	4.19856e-24	1.2858e-22	-	21	1428855	1430757	+	1396	protein_coding	transcription factor HES-5-like [Source:NCBI gene;Acc:107057363]	HLH	0	0	0	583	923	690	0	0	0	16.4637	15.0501	15.7572
novel.409	2532.75	2376.56	2725.39	4077.24	4076.09	4187.01	2544.9	4113.45	-0.692806	4.32407e-24	1.32211e-22	-	33	7198748	7199850	+	872	-	- && - && -	-	2263	2714	2981	3079	5331	3910	86.4696	81.1372	93.0466	139.2	139.16	142.947
novel.26	263.012	214.538	194.736	23.8358	33.6424	23.5586	224.095	27.0123	3.02728	4.44756e-24	1.35768e-22	-	1	118800204	118807018	+	3523	-	- && - && -	-	235	245	213	18	44	22	2.22255	1.81293	1.64559	0.201421	0.284291	0.199079
ENSGALG00000012135	13962	14089.5	14957.2	20595.4	19564.6	20179	14336.2	20113	-0.488166	5.02287e-24	1.53085e-22	ATF4	1	50599346	50602300	-	1610	protein_coding	Gallus gallus activating transcription factor 4 (ATF4), mRNA. [Source:RefSeq mRNA;Acc:NM_204880]	bZIP_1	12475	16090	16360	15553	25588	18844	258.173	260.53	276.575	380.832	361.771	373.132
ENSGALG00000014071	1300.51	1149.75	948.996	2260.42	2676.1	2316.24	1133.08	2417.59	-1.09594	5.03936e-24	1.53342e-22	ITPR2	1	67659344	67921693	-	8871	protein_coding	inositol 1,4,5-trisphosphate receptor type 2 [Source:NCBI gene;Acc:418212]	Ion_trans	1162	1313	1038	1707	3500	2163	4.36444	3.8585	3.18478	7.58588	8.98088	7.77319
ENSGALG00000014908	285.396	336.256	271.533	66.2104	42.0531	32.1254	297.728	46.7963	2.69221	5.0815e-24	1.54377e-22	FST	Z	16072541	16079179	+	2958	protein_coding	follistatin [Source:NCBI gene;Acc:396119]	-	255	384	297	50	55	30	2.87235	3.38423	2.73284	0.666372	0.423241	0.323324
ENSGALG00000036787	3326.26	3291.63	2975.9	5069.07	5138.12	4869.14	3197.93	5025.44	-0.652613	5.97587e-24	1.81259e-22	HSD17B12	5	21812534	21884849	+	2948	protein_coding	hydroxysteroid (17-beta) dehydrogenase 12 [Source:NCBI gene;Acc:769787]	adh_short	2972	3759	3255	3828	6720	4547	33.5905	33.2408	30.0524	51.1905	51.8878	49.1714
ENSGALG00000000769	725.24	711.916	820.086	308.541	218.676	261.287	752.414	262.834	1.52749	6.01915e-24	1.82281e-22	RAB7B	26	2349209	2352491	-	1567	protein_coding	RAB7B, member RAS oncogene family [Source:NCBI gene;Acc:771782]	Ras	648	813	897	233	286	244	13.7785	13.5253	15.5804	5.86181	4.15452	4.96405
ENSGALG00000011476	4928.95	5044.71	4104.09	7869.77	7797.4	7638.35	4692.58	7768.51	-0.727419	6.08321e-24	1.83928e-22	2011-09-01	4	49658327	49708196	-	2352	protein_coding	septin 11 [Source:NCBI gene;Acc:422635]	GTP_CDC	4404	5761	4489	5943	10198	7133	62.3886	63.8539	51.9478	99.6124	98.6963	96.6831
ENSGALG00000012229	27805.4	25854.9	28640.8	38975.4	37777.4	39119.1	27433.7	38624	-0.493533	6.26597e-24	1.89153e-22	-	5	57737586	57738431	-	609	protein_coding	-	Ribosomal_S14	24844	29526	31327	29433	49408	36531	1359.25	1263.9	1400.09	1905.29	1846.73	1912.32
ENSGALG00000005888	2299.95	2276.73	2469.4	3664.09	3694.55	3777.95	2348.69	3712.19	-0.660292	6.60155e-24	1.98967e-22	PGP	14	6892250	6895546	-	2917	protein_coding	Gallus gallus phosphoglycolate phosphatase (PGP), mRNA. [Source:RefSeq mRNA;Acc:NM_001030638]	-	2055	2600	2701	2767	4832	3528	23.4731	23.2361	25.2025	37.3954	37.7063	38.5574
ENSGALG00000002421	1134.87	1192.66	1237.9	517.766	580.332	595.391	1188.47	564.496	1.07175	6.73429e-24	2.02647e-22	SELENOU	6	5107187	5115923	-	1606	protein_coding	selenoprotein U [Source:NCBI gene;Acc:423625]	-	1014	1362	1354	391	759	556	21.0372	22.1085	22.9471	9.5979	10.7577	11.0368
ENSGALG00000039497	586.46	522.773	447.984	123.151	139.922	170.265	519.072	144.446	1.84126	7.37875e-24	2.21689e-22	TFAP2E	23	4435349	4450593	-	1683	protein_coding	transcription factor AP-2 epsilon [Source:HGNC Symbol;Acc:HGNC:30774]	TF_AP-2	524	597	490	93	183	159	10.3739	9.24735	7.92441	2.17843	2.47509	3.01182
ENSGALG00000009512	181.31	185.641	164.566	716.397	500.814	562.194	177.172	593.135	-1.7394	8.88392e-24	2.6649e-22	TFPI2	2	23301645	23311143	-	2098	protein_coding	tissue factor pathway inhibitor 2 [Source:NCBI gene;Acc:420561]	Kunitz_BPTI	162	212	180	541	655	525	2.57279	2.63425	2.33519	10.1657	7.10655	7.97755
ENSGALG00000038708	481.255	556.924	491.869	56.941	124.63	127.431	510.016	103.001	2.28911	9.15543e-24	2.74201e-22	KCNQ4	23	5088088	5103045	+	2253	protein_coding	potassium voltage-gated channel subfamily Q member 4 [Source:HGNC Symbol;Acc:HGNC:6298]	Ion_trans	430	636	538	43	163	119	6.3592	7.35907	6.49945	0.752406	1.64683	1.68384
ENSGALG00000007145	15167.4	15651.7	14289.8	21583.3	20999	20870.8	15036.3	21151	-0.492187	1.01087e-23	3.02274e-22	ITGB1	2	14057886	14099286	+	3803	protein_coding	Gallus gallus integrin subunit beta 1 (ITGB1), mRNA. [Source:RefSeq mRNA;Acc:NM_001039254]	-	13552	17874	15630	16299	27464	19490	118.733	122.524	111.863	168.958	164.384	163.381
ENSGALG00000016785	44.7679	28.897	13.7138	397.263	253.848	232.374	29.1262	294.495	-3.35339	1.02141e-23	3.04948e-22	IL1RL1	1	135176642	135199850	+	3234	protein_coding	Gallus gallus interleukin 1 receptor like 1 (IL1RL1), transcript variant 3, mRNA. [Source:RefSeq mRNA;Acc:NM_001024590]	TIR	40	33	15	300	332	217	0.412112	0.266012	0.126243	3.65701	2.3368	2.13912
ENSGALG00000009514	38.0527	18.389	22.8564	211.873	255.377	204.532	26.4327	223.927	-3.10647	1.13884e-23	3.39476e-22	NRCAM	1	28704251	28843445	+	7836	protein_coding	neuronal cell adhesion molecule [Source:NCBI gene;Acc:396202]	fn3	34	21	25	160	334	191	0.144571	0.0698637	0.0868362	0.804953	0.970231	0.77706
ENSGALG00000027788	1011.76	1168.14	1260.76	2350.47	2053.72	2390.13	1146.88	2264.77	-0.978965	1.15524e-23	3.43824e-22	CPE	4	23889262	23935926	+	2013	protein_coding	carboxypeptidase E [Source:NCBI gene;Acc:422424]	-	904	1334	1379	1775	2686	2232	14.963	17.2758	18.6456	34.7616	30.3728	35.3481
ENSGALG00000004519	557.361	662.004	520.211	170.823	136.099	199.177	579.858	168.7	1.78922	1.68106e-23	4.99537e-22	TRPV2	19	6739040	6751542	+	4329	protein_coding	transient receptor potential cation channel subfamily V member 2 [Source:NCBI gene;Acc:417603]	Ion_trans	498	756	569	129	178	186	3.83299	4.55262	3.5775	1.17475	0.935957	1.36975
ENSGALG00000028924	1487.41	1485.13	1988.5	781.283	659.851	613.595	1653.68	684.91	1.27477	1.70404e-23	5.05577e-22	S100A16	25	3315453	3320307	-	354	protein_coding	S100 calcium binding protein A16 [Source:HGNC Symbol;Acc:HGNC:20441]	-	1329	1696	2175	590	863	573	125.088	124.896	167.229	65.7043	55.4921	51.602
ENSGALG00000012956	1574.71	1810	1567.03	2767.6	3174.62	3533.79	1650.58	3158.67	-0.936548	1.70853e-23	5.0612e-22	TMTC1	1	59699833	59845195	+	2844	protein_coding	transmembrane and tetratricopeptide repeat containing 1 [Source:HGNC Symbol;Acc:HGNC:24099]	-	1407	2067	1714	2090	4152	3300	16.4839	18.9469	16.4035	28.9709	33.2316	36.9913
ENSGALG00000032419	930.054	824.002	919.74	1583.75	1758.58	1776.53	891.265	1706.29	-0.939151	1.71899e-23	5.08425e-22	STARD8	4	558434	599298	+	4435	protein_coding	StAR related lipid transfer domain containing 8 [Source:HGNC Symbol;Acc:HGNC:19161]	RhoGAP	831	941	1006	1196	2300	1659	6.24314	5.53124	6.1739	10.6312	11.8048	11.9253
ENSGALG00000031605	261.892	179.512	253.248	34.4294	18.3504	9.63762	231.551	20.8058	3.5146	1.80942e-23	5.3434e-22	POU3F1	23	3613932	3615056	+	1125	protein_coding	Gallus gallus POU class 3 homeobox 1 (POU3F1), mRNA. [Source:RefSeq mRNA;Acc:NM_001031584]	Pou	234	205	277	26	24	9	6.93041	4.75038	6.70166	0.911099	0.485604	0.255038
ENSGALG00000034788	1980.98	1962.37	1949.19	1169.28	958.045	994.816	1964.18	1040.71	0.92029	1.95752e-23	5.77179e-22	PHLDA1	1	38018609	38025170	-	399	protein_coding	pleckstrin homology like domain family A member 1 [Source:HGNC Symbol;Acc:HGNC:8933]	-	1770	2241	2132	883	1253	929	147.807	146.418	145.435	87.2434	71.4828	74.2264
ENSGALG00000014069	635.705	608.588	647.292	1291.1	1307.47	1185.43	630.528	1261.33	-1.00094	1.99315e-23	5.86775e-22	TP53I11	5	22418650	22435035	-	1059	protein_coding	Gallus gallus tumor protein p53 inducible protein 11 (TP53I11), mRNA. [Source:RefSeq mRNA;Acc:NM_001257369]	-	568	695	708	975	1710	1107	17.871	17.1086	18.1967	36.2956	36.7556	33.3248
ENSGALG00000045194	214.886	232.052	207.536	15.8905	12.2336	34.2671	218.158	20.7971	3.41067	2.22896e-23	6.55183e-22	-	6	10085525	10096132	-	1518	protein_coding	-	-	192	265	227	12	16	32	4.21429	4.55094	4.07014	0.311641	0.239923	0.672038
ENSGALG00000040758	1811.98	1935.22	1759.02	2885.45	3345.89	3222.18	1835.41	3151.17	-0.780928	2.35509e-23	6.91189e-22	INSR	28	4218437	4253117	-	4595	protein_coding	insulin receptor [Source:HGNC Symbol;Acc:HGNC:6091]	Pkinase_Tyr	1619	2210	1924	2179	4376	3009	11.7397	12.5382	11.3966	18.6946	21.6778	20.8762
novel.434	1362.06	1950.11	1651.14	757.448	601.741	516.148	1654.44	625.112	1.40834	2.50481e-23	7.33997e-22	-	4	76582669	76585339	+	1321	-	- && Q9MZ06.1 RecName: Full=Fibroblast growth factor-binding protein 1; Short=FGF-BP; Short=FGF-BP1; Short=FGF-binding protein 1; Short=FGFBP-1; Flags: Precursor && PF06473:FGF binding protein 1 (FGF-BP1)	-	1217	2227	1806	572	787	482	30.6961	43.9485	37.2109	17.0702	13.5611	11.6321
ENSGALG00000032856	194.74	210.16	151.766	519.09	765.366	647.862	185.556	644.106	-1.79957	2.58354e-23	7.55904e-22	GFRA2	22	1714010	1734922	+	3184	protein_coding	Gallus gallus GDNF family receptor alpha 2 (GFRA2), mRNA. [Source:RefSeq mRNA;Acc:NM_205101]	-	174	240	166	392	1001	605	1.82084	1.96501	1.41903	4.85353	7.15623	6.05756
ENSGALG00000051077	1086.74	1225.93	1035.85	524.387	511.518	436.905	1116.17	490.937	1.18562	2.59799e-23	7.58963e-22	-	17	2765733	2772347	+	1677	protein_coding	-	Collagen	971	1400	1133	396	669	408	19.2922	21.7632	18.3887	9.30909	9.08064	7.75609
ENSGALG00000007510	1606.05	1542.92	1537.78	2616.64	2509.42	2553.97	1562.25	2560.01	-0.712412	2.96464e-23	8.64746e-22	CETN2	4	11283945	11289018	+	1369	protein_coding	Gallus gallus centrin 2 (CETN2), mRNA. [Source:RefSeq mRNA;Acc:NM_001277640]	-	1435	1762	1682	1976	3282	2385	34.9256	33.5528	33.4409	56.9021	54.5706	55.5393
ENSGALG00000017272	7.83439	41.1563	21.9421	1295.08	1230.24	1232.54	23.6443	1252.62	-5.71456	3.31832e-23	9.66428e-22	VWF	1	74541146	74683073	-	8948	protein_coding	Gallus gallus von Willebrand factor (VWF), mRNA. [Source:RefSeq mRNA;Acc:NM_001318464]	VWA	7	47	24	978	1609	1151	0.0260656	0.13693	0.073003	4.30881	4.09311	4.10076
ENSGALG00000009064	7850.06	7390.62	7176.89	10528.8	11214.4	10768.4	7472.52	10837.2	-0.537028	3.59802e-23	1.04629e-21	FZD1	2	22134540	22136747	+	2142	protein_coding	frizzled class receptor 1 [Source:HGNC Symbol;Acc:HGNC:4038]	Fz	7014	8440	7850	7951	14667	10056	109.104	102.719	99.7483	146.335	155.864	149.665
ENSGALG00000041626	8324.6	8092.03	8951.46	5882.14	5669.52	5633.72	8456.03	5728.46	0.562223	3.62321e-23	1.052e-21	MEIS1	3	11084141	11176485	+	1921	protein_coding	Meis homeobox 1 [Source:NCBI gene;Acc:395589]	Coprinus_mating	7438	9241	9791	4442	7415	5261	129.01	125.406	138.725	91.1583	87.8632	87.3085
ENSGALG00000002294	1382.21	1685.66	1471.03	2723.9	2705.16	3210.4	1512.97	2879.82	-0.927369	3.88462e-23	1.12618e-21	SEMA6A	Z	72764590	72877720	+	4391	protein_coding	semaphorin 6A [Source:NCBI gene;Acc:427387]	Sema	1235	1925	1609	2057	3538	2998	9.37128	11.4286	9.97351	18.4678	18.3408	21.7663
ENSGALG00000013848	3622.84	3523.68	3394.63	5269.03	5534.18	5131.5	3513.72	5311.57	-0.596986	4.42352e-23	1.28047e-21	MVK	15	7068522	7079367	+	2168	protein_coding	mevalonate kinase [Source:NCBI gene;Acc:768555]	GHMP_kinases	3237	4024	3713	3979	7238	4792	49.7484	48.3867	46.6145	72.3535	75.9946	70.4649
ENSGALG00000004290	4433.14	4855.57	4152.54	2704.03	2339.68	1989.63	4480.42	2344.45	0.935689	4.49332e-23	1.29869e-21	ANGPTL1	8	6716174	6733176	+	4751	protein_coding	angiopoietin like 1 [Source:NCBI gene;Acc:770850]	Fibrinogen_C	3961	5545	4542	2042	3060	1858	27.7789	30.4259	26.0206	16.944	14.6609	12.4674
ENSGALG00000032854	1195.3	1017.52	1213.22	443.61	539.808	514.006	1142.01	499.142	1.18888	4.95184e-23	1.42904e-21	ACP5	30	397120	399963	-	966	protein_coding	acid phosphatase 5, tartrate resistant [Source:NCBI gene;Acc:107057619]	Metallophos	1068	1162	1327	335	706	480	36.8374	31.3585	37.3894	13.6714	16.6361	15.8409
ENSGALG00000049379	868.498	938.714	931.625	1664.53	1806.75	1616.98	912.946	1696.09	-0.893922	5.19044e-23	1.49563e-21	-	1	139991022	139998296	-	3117	pseudogene	-	PH	776	1072	1019	1257	2363	1510	8.29507	8.96571	8.898	15.898	17.2564	15.4439
ENSGALG00000006947	6354.81	6138.42	6513.15	4422.86	4343.7	4293.02	6335.46	4353.19	0.54154	5.78286e-23	1.66382e-21	BDH1A	9	12794254	12807370	-	2613	protein_coding	Gallus gallus 3-hydroxybutyrate dehydrogenase, type 1 A (BDH1A), mRNA. [Source:RefSeq mRNA;Acc:NM_001006547]	adh_short	5678	7010	7124	3340	5681	4009	72.4021	69.9368	74.2061	50.3909	49.489	48.9116
ENSGALG00000032039	669.281	508.762	968.195	4498.34	5018.08	5612.31	715.413	5042.91	-2.81743	6.0077e-23	1.7259e-21	HOXD13	7	16324760	16327333	-	1988	protein_coding	Gallus gallus homeobox D13 (HOXD13), mRNA. [Source:RefSeq mRNA;Acc:NM_205434]	Homeobox	598	581	1059	3397	6563	5241	10.0226	7.6188	14.4989	67.3634	75.1466	84.0453
ENSGALG00000013034	1140.46	1183.02	980.08	1974.4	2637.11	2303.39	1101.19	2304.97	-1.06793	6.32249e-23	1.81326e-21	CECR2	1	61682861	61775123	+	4851	protein_coding	Gallus gallus CECR2, histone acetyl-lysine reader (CECR2), mRNA. [Source:RefSeq mRNA;Acc:NM_001130739]	Bromodomain	1019	1351	1072	1491	3449	2151	6.99904	7.26024	6.01477	12.1169	16.184	14.1359
ENSGALG00000009919	102.966	88.4423	75.8831	336.349	350.187	426.197	89.0972	370.911	-2.06264	6.33087e-23	1.81326e-21	KCNG3	3	24028612	24038420	-	1346	protein_coding	potassium voltage-gated channel modifier subfamily G member 3 [Source:NCBI gene;Acc:421393]	Ion_trans	92	101	83	254	458	398	2.27739	1.95615	1.67837	7.43933	7.7454	9.42657
ENSGALG00000015935	153.33	133.101	183.765	1.32421	5.35221	11.7793	156.732	6.15191	4.63514	6.64999e-23	1.9018e-21	SMYD1	4	85957982	85980747	+	2491	protein_coding	SET and MYND domain containing 1 [Source:NCBI gene;Acc:373960]	SET	137	152	201	1	7	11	1.83249	1.59073	2.19623	0.015826	0.0639658	0.140778
ENSGALG00000033953	3304.99	2875.69	3252.92	4851.9	5002.79	5163.62	3144.53	5006.1	-0.671676	7.11614e-23	2.03205e-21	SHROOM4	4	1850541	1858865	-	4974	protein_coding	shroom family member 4 [Source:NCBI gene;Acc:777072]	PDZ	2953	3284	3558	3664	6543	4822	19.7812	17.2117	19.4695	29.0399	29.9429	30.9056
ENSGALG00000032836	687.188	613.842	597.008	248.951	237.026	217.382	632.679	234.453	1.43249	7.35654e-23	2.09755e-21	-	1	112544502	112593382	+	1566	protein_coding	monoamine oxidase B [Source:NCBI gene;Acc:418561]	Amino_oxidase	614	701	653	188	310	203	13.0639	11.6695	11.3495	4.73272	4.50602	4.13257
ENSGALG00000042184	2179.08	2028.04	2254.55	1109.69	1282.24	1093.33	2153.89	1161.75	0.887486	7.66529e-23	2.18231e-21	ALDH4A1	21	4552112	4559784	-	2023	protein_coding	Gallus gallus aldehyde dehydrogenase 4 family member A1 (ALDH4A1), mRNA. [Source:RefSeq mRNA;Acc:NM_001252104]	Aldedh	1947	2316	2466	838	1677	1021	32.0675	29.8449	33.1782	16.3303	18.8695	16.0896
ENSGALG00000004393	353.667	347.639	335.531	75.4799	56.5805	94.2345	345.612	75.4316	2.20848	9.64367e-23	2.74145e-21	-	5	1623560	1636140	-	2088	protein_coding	-	Glyco_hydro_31	316	397	367	57	74	88	5.04257	4.95663	4.784	1.07619	0.806723	1.34359
ENSGALG00000016910	3969.8	4218.08	4169	5992.05	5935.6	6186.28	4118.96	6037.97	-0.551245	1.09593e-22	3.1108e-21	RBM26	1	154485125	154533031	+	3661	protein_coding	RNA binding motif protein 26 [Source:NCBI gene;Acc:418804]	-	3547	4817	4560	4525	7763	5777	32.2817	34.3008	33.9016	48.7263	48.2673	50.3058
ENSGALG00000040493	46404.2	53976.9	49336.8	87838.8	77188	72374.2	49906	79133.7	-0.664963	1.10108e-22	3.12077e-21	PTN	1	57668138	57738114	+	6972	protein_coding	Gallus gallus pleiotrophin (PTN), mRNA. [Source:RefSeq mRNA;Acc:NM_001276362]	-	41462	61641	53964	66333	100952	67586	198.147	230.483	210.67	375.074	329.595	309.04
ENSGALG00000005418	1354.23	1339.77	1293.67	700.507	532.927	494.731	1329.22	576.055	1.21172	1.11247e-22	3.14834e-21	FRRS1	8	12509733	12529822	+	4345	protein_coding	ferric chelate reductase 1 [Source:NCBI gene;Acc:429082]	-	1210	1530	1415	529	697	462	9.27878	9.1797	8.86384	4.79966	3.65146	3.38975
ENSGALG00000048409	3219.93	2598.98	3472.34	1275.21	1548.32	1630.9	3097.08	1484.81	1.05855	1.17505e-22	3.32052e-21	TXNIP	25	1948755	1958413	+	4051	protein_coding	thioredoxin interacting protein [Source:HGNC Symbol;Acc:HGNC:16952]	-	2877	2968	3798	963	2025	1523	23.6632	19.0998	25.5181	9.3715	11.3785	11.9854
ENSGALG00000028041	9437.08	10994.9	9372.93	3654.82	2793.09	2568.96	9934.96	3005.62	1.72542	1.18171e-22	3.3344e-21	-	4	38131005	38252094	+	3720	protein_coding	dickkopf WNT signaling pathway inhibitor 2 [Source:NCBI gene;Acc:422531]	-	8432	12556	10252	2760	3653	2399	75.5237	87.9904	75.0103	29.249	22.3527	20.559
ENSGALG00000048060	14.5496	20.1403	26.5134	153.608	205.678	229.161	20.4011	196.149	-3.25525	1.49375e-22	4.20862e-21	-	11	5903330	5931550	+	2829	lncRNA	-	-	13	23	29	116	269	214	0.153111	0.211944	0.27901	1.61648	2.16443	2.41155
ENSGALG00000039320	1.1192	4.37833	0.914254	131.097	180.446	171.335	2.13726	160.959	-6.18107	1.54023e-22	4.33316e-21	ADGRF5	3	109877939	109899864	-	4197	protein_coding	adhesion G protein-coupled receptor F5 [Source:NCBI gene;Acc:101750527]	7tm_2	1	5	1	99	236	160	0.00793883	0.0310569	0.00648509	0.92991	1.27996	1.21534
ENSGALG00000001141	0	2.627	0	332.376	331.837	308.404	0.875666	324.206	-8.40552	1.89102e-22	5.31218e-21	HES5	21	1435552	1437201	+	1421	protein_coding	hes family bHLH transcription factor 5 [Source:NCBI gene;Acc:419392]	HLH	0	3	0	251	434	288	0	0.0550369	0	6.96345	6.95215	6.46121
ENSGALG00000038433	414.103	572.686	474.498	145.663	106.28	142.423	487.096	131.455	1.90182	1.97806e-22	5.54848e-21	SPON2	4	84851297	84898911	+	3146	protein_coding	spondin 2 [Source:NCBI gene;Acc:422905]	-	370	654	519	110	139	133	3.91867	5.41933	4.49018	1.37841	1.00573	1.34775
ENSGALG00000037332	862.902	1002.64	1003.85	1786.36	1748.64	1771.18	956.463	1768.73	-0.884882	2.10273e-22	5.8895e-21	IGFBP7	4	49164561	49178507	+	3215	protein_coding	insulin like growth factor binding protein 7 [Source:NCBI gene;Acc:422620]	I-set	771	1145	1098	1349	2287	1654	7.9904	9.28435	9.29558	16.5415	16.1923	16.401
ENSGALG00000011355	1052.05	1077.07	1104.42	545.574	489.345	419.772	1077.84	484.897	1.15511	2.1503e-22	6.01387e-21	WNT10A	7	22386125	22397621	-	1423	protein_coding	Wnt family member 10A [Source:NCBI gene;Acc:429040]	wnt	940	1230	1208	412	640	392	22.0099	22.5334	23.1056	11.414	10.2376	8.78207
ENSGALG00000011469	13786.3	13315.4	13512.7	18205.2	18912.4	18051.3	13538.1	18389.6	-0.442169	2.28638e-22	6.38509e-21	IGFBP2	7	23255548	23307791	-	2117	protein_coding	Gallus gallus insulin like growth factor binding protein 2 (IGFBP2), mRNA. [Source:RefSeq mRNA;Acc:NM_205359]	-	12318	15206	14780	13748	24735	16857	193.872	187.25	190.024	256.014	265.959	253.849
ENSGALG00000005054	7876.92	7793.43	7856.18	10759.2	10685.3	10678.5	7842.18	10707.7	-0.449308	2.78057e-22	7.7538e-21	DKC1	4	2116619	2125783	+	2805	protein_coding	Gallus gallus dyskerin pseudouridine synthase 1 (DKC1), mRNA. [Source:RefSeq mRNA;Acc:NM_001031115]	-	7038	8900	8593	8125	13975	9972	83.6011	82.715	83.381	114.192	113.408	113.335
ENSGALG00000031895	3385.57	3237.34	3759.41	5209.44	5849.96	6046	3460.77	5701.8	-0.720893	2.85433e-22	7.94783e-21	SDK2	18	9012993	9054883	-	7306	protein_coding	Gallus gallus sidekick cell adhesion molecule 2 (SDK2), mRNA. [Source:RefSeq mRNA;Acc:NM_204538]	fn3	3025	3697	4112	3934	7651	5646	13.7956	13.1916	15.3189	21.2275	23.8376	24.6364
ENSGALG00000001862	455.514	572.686	479.069	124.476	172.8	127.431	502.423	141.569	1.8164	3.22374e-22	8.96332e-21	ST6GALNAC1	18	4293769	4305245	+	2697	protein_coding	Gallus gallus ST6 N-acetylgalactosaminide alpha-2,6-sialyltransferase 1 (ST6GALNAC1), mRNA. [Source:RefSeq mRNA;Acc:NM_205240]	Glyco_transf_29	407	654	524	94	226	119	5.02816	6.32155	5.28817	1.37402	1.90744	1.40664
ENSGALG00000014412	1034.14	562.178	615.293	213.198	134.57	161.698	737.203	169.822	2.12604	3.42469e-22	9.50815e-21	CSTA	1	77439994	77445026	-	448	protein_coding	cystatin A [Source:NCBI gene;Acc:418268]	-	924	642	673	161	176	151	68.721	37.358	40.8877	14.1675	8.94248	10.7452
ENSGALG00000030836	263.012	248.689	260.562	41.0505	55.0513	50.3298	257.421	48.8105	2.38394	3.43516e-22	9.52332e-21	PSD2	13	1823948	1896054	+	3115	protein_coding	pleckstrin and Sec7 domain containing 2 [Source:NCBI gene;Acc:427605]	Sec7	235	284	285	31	72	47	2.51365	2.37677	2.49024	0.392327	0.526136	0.481011
ENSGALG00000006479	1.1192	14.0107	5.48552	170.823	137.628	171.335	6.87179	159.929	-4.4769	3.52527e-22	9.75888e-21	CCM2L	20	10101688	10104791	+	1683	protein_coding	CCM2 like scaffolding protein [Source:NCBI gene;Acc:419279]	-	1	16	6	129	180	160	0.0197975	0.247835	0.0970337	3.02169	2.43451	3.03076
ENSGALG00000045938	381.647	370.407	333.703	90.0462	100.163	100.66	361.919	96.9562	1.89542	3.55128e-22	9.8166e-21	RBBP8NL	20	7962306	7972833	-	2191	protein_coding	RBBP8 N-terminal like [Source:NCBI gene;Acc:101747728]	-	341	423	365	68	131	94	5.1857	5.03298	4.53425	1.22352	1.36098	1.36773
ENSGALG00000048295	3856.76	4216.33	4071.17	851.466	698.081	430.48	4048.09	660.009	2.61746	3.68396e-22	1.01686e-20	IRX6	11	3876357	3878622	-	2172	protein_coding	iroquois homeobox 6 [Source:HGNC Symbol;Acc:HGNC:14675]	Coprinus_mating	3446	4815	4453	643	913	402	52.8629	57.7914	55.8018	11.6707	9.56829	5.9004
ENSGALG00000005309	5518.77	6451.91	5992.02	9485.31	8964.18	8947.99	5987.56	9132.49	-0.608223	3.93397e-22	1.08429e-20	TKT	12	7348689	7371332	-	2477	protein_coding	transketolase like 1 [Source:NCBI gene;Acc:415991]	-	4931	7368	6554	7163	11724	8356	66.3291	77.5444	72.0171	114.002	107.739	107.544
ENSGALG00000028770	334.64	436.082	457.127	99.3157	106.28	62.1091	409.283	89.2348	2.1942	4.01058e-22	1.10381e-20	INHBB	7	25563774	25568147	+	2070	protein_coding	Gallus gallus inhibin subunit beta B (INHBB), mRNA. [Source:RefSeq mRNA;Acc:NM_205206]	TGFb_propeptide	299	498	500	75	139	58	4.81278	6.27171	6.57438	1.42835	1.52851	0.89325
ENSGALG00000048613	3754.91	4332.8	3776.78	6009.26	6306.43	6223.76	3954.83	6179.82	-0.643748	4.42492e-22	1.21608e-20	KDM4B	28	4837358	4929937	-	6653	protein_coding	lysine demethylase 4B [Source:HGNC Symbol;Acc:HGNC:29136]	JmjC	3355	4948	4131	4538	8248	5812	16.8024	19.3883	16.9002	26.8901	28.2198	27.8499
ENSGALG00000028083	166.761	174.258	145.366	440.962	550.513	531.14	162.128	507.538	-1.64965	4.59187e-22	1.26015e-20	THSD1	1	171764491	171790169	+	2821	protein_coding	thrombospondin type 1 domain containing 1 [Source:NCBI gene;Acc:418884]	TSP_1	149	199	159	333	720	496	1.75986	1.83898	1.53408	4.65357	5.80969	5.60524
ENSGALG00000054319	1179.63	1127.86	1023.05	1966.45	2005.55	1926.45	1110.18	1966.15	-0.825834	4.81398e-22	1.3192e-20	ELOVL6	4	57922324	57987408	+	1485	protein_coding	ELOVL fatty acid elongase 6 [Source:HGNC Symbol;Acc:HGNC:15829]	ELO	1054	1288	1119	1485	2623	1799	23.6488	22.6108	20.5097	39.4226	40.2064	38.6207
ENSGALG00000000862	1979.86	2007.03	2033.3	3077.46	3347.42	3112.95	2006.73	3179.28	-0.664774	4.85364e-22	1.32815e-20	RLF	23	1849996	1879738	-	6147	protein_coding	rearranged L-myc fusion [Source:NCBI gene;Acc:419573]	-	1769	2292	2224	2324	4378	2907	9.58871	9.72027	9.84752	14.9045	16.212	15.0764
ENSGALG00000010444	2160.05	2663.78	2422.77	1211.65	1360.99	1339.63	2415.53	1304.09	0.888346	5.94268e-22	1.62382e-20	ATPAF1	8	22198145	22206503	-	1401	protein_coding	ATP synthase mitochondrial F1 complex assembly factor 1 [Source:NCBI gene;Acc:424616]	ATP11	1930	3042	2650	915	1780	1251	45.9002	56.6041	51.4829	25.7471	28.9205	28.4665
ENSGALG00000020316	257.416	312.613	310.846	659.456	870.116	926.282	293.625	818.618	-1.47922	6.28544e-22	1.71501e-20	IL13RA2	4	2834589	2850667	-	1759	protein_coding	interleukin 13 receptor subunit alpha 2 [Source:NCBI gene;Acc:422219]	-	230	357	340	498	1138	865	4.3567	5.2909	5.261	11.1611	14.7265	15.6771
ENSGALG00000054496	2380.53	2234.7	2366.09	3497.24	3608.92	3661.22	2327.11	3589.13	-0.625866	6.95678e-22	1.89547e-20	-	31	2559449	2567310	-	1889	protein_coding	-	-	2127	2552	2588	2641	4720	3419	37.5172	35.2189	37.2896	55.1165	56.8766	57.7009
ENSGALG00000011299	189.145	177.76	175.537	536.305	486.286	510.794	180.814	511.128	-1.49892	8.23144e-22	2.23956e-20	KIF25	3	42171065	42196994	-	1545	protein_coding	kinesin family member 25 [Source:HGNC Symbol;Acc:HGNC:6390]	Kinesin	169	203	192	405	636	477	3.64463	3.42527	3.38242	10.3341	9.37027	9.8425
ENSGALG00000039985	15102.5	16060.6	15183.9	22049.4	20905.7	23634.6	15449	22196.6	-0.522571	8.59421e-22	2.33492e-20	CDH11	11	12119543	12198657	+	5147	protein_coding	Gallus gallus cadherin 11 (CDH11), mRNA. [Source:RefSeq mRNA;Acc:NM_001004371]	Cadherin	13494	18341	16608	16651	27342	22071	87.3538	92.8957	87.825	127.535	120.92	136.705
ENSGALG00000030587	3327.38	2647.14	3150.52	4965.78	5158	5253.57	3041.68	5125.78	-0.753962	8.74437e-22	2.37233e-20	-	3	30424069	30439118	-	7267	protein_coding	-	-	2973	3023	3446	3750	6746	4906	13.6312	10.8445	12.9067	20.3433	21.1307	21.5223
ENSGALG00000000309	490.209	487.746	613.464	164.202	149.097	188.469	530.473	167.256	1.66952	9.04223e-22	2.44965e-20	-	26	797808	805378	+	2820	protein_coding	ladinin 1 [Source:NCBI gene;Acc:421160]	-	438	557	671	124	195	176	5.17512	5.14912	6.47633	1.73347	1.57401	1.98966
ENSGALG00000003699	329.044	300.353	336.445	753.475	766.13	1006.6	321.948	842.067	-1.38768	1.00407e-21	2.71628e-20	EBF1	13	11388767	11649631	+	2037	protein_coding	Gallus gallus early B-cell factor 1 (EBF1), mRNA. [Source:RefSeq mRNA;Acc:NM_204752]	TIG	294	343	368	569	1002	940	4.80897	4.38965	4.91713	11.012	11.197	14.7113
ENSGALG00000027925	3074.44	3264.48	3239.2	4616.19	5307.86	5448.47	3192.71	5124.17	-0.683127	1.02453e-21	2.76768e-20	HOXA3	2	32588887	32628505	-	3473	protein_coding	homeobox A3 [Source:NCBI gene;Acc:395231]	Homeobox	2747	3728	3543	3486	6942	5088	26.3542	27.9832	27.7665	39.5701	45.4991	46.7044
ENSGALG00000009305	6742.05	7279.41	6394.29	9972.62	10156.2	9811.09	6805.25	9979.97	-0.552367	1.05157e-21	2.83669e-20	TM7SF2	3	17507071	17520890	+	2102	protein_coding	Gallus gallus transmembrane 7 superfamily member 2 (TM7SF2), mRNA. [Source:RefSeq mRNA;Acc:NM_205342]	-	6024	8313	6994	7531	13283	9162	95.4877	103.098	90.5624	141.242	143.842	138.955
ENSGALG00000032598	391.719	523.648	426.042	1015.67	1094.14	1005.52	447.137	1038.45	-1.21378	1.11759e-21	3.01053e-20	MYO1A	33	6846579	6855524	+	5078	protein_coding	Gallus gallus myosin IA (MYO1A), mRNA. [Source:RefSeq mRNA;Acc:NM_205163]	Myosin_head	350	598	466	767	1431	939	2.29652	3.06998	2.49775	5.95453	6.41461	5.89506
ENSGALG00000007508	1030.78	669.009	843.856	2057.82	1869.45	1851.49	847.882	1926.25	-1.18585	1.38926e-21	3.73705e-20	HPSE2	6	23116734	23202994	+	3383	protein_coding	heparanase 2 (inactive) [Source:NCBI gene;Acc:423834]	-	921	764	923	1554	2445	1729	9.07096	5.88733	7.426	18.109	16.4513	16.2933
ENSGALG00000011708	2630.12	2796.88	2584.6	1624.8	1696.65	1555.94	2670.53	1625.8	0.715217	1.50092e-21	4.03069e-20	MYLK	7	27172896	27356465	-	8059	protein_coding	Gallus gallus myosin light chain kinase (MYLK), transcript variant 1, mRNA. [Source:RefSeq mRNA;Acc:NM_001322361]	Pkinase	2350	3194	2827	1227	2219	1453	9.71588	10.3319	9.54772	6.00217	6.26757	5.74778
ENSGALG00000008518	584.221	550.794	468.098	158.905	169.741	98.5179	534.371	142.388	1.90367	1.50266e-21	4.03069e-20	-	17	2287820	2308533	+	1811	protein_coding	glutamine synthetase-like [Source:NCBI gene;Acc:417253]	-	522	629	512	120	222	92	9.6039	9.05439	7.69497	2.61221	2.79034	1.61951
ENSGALG00000010077	55576	52328.1	53856.9	74658.9	69920.5	73400.1	53920.3	72659.8	-0.43029	1.56837e-21	4.20102e-20	RPS3A	4	33235392	33239654	+	1974	protein_coding	Gallus gallus ribosomal protein S3A (RPS3A), mRNA. [Source:RefSeq mRNA;Acc:NM_001082417]	-	49657	59758	58908	56380	91447	68544	838.163	789.179	812.236	1125.96	1054.5	1106.97
ENSGALG00000025780	438.726	514.016	462.613	942.837	1045.21	1071.92	471.785	1019.99	-1.11195	1.57189e-21	4.20453e-20	ITPRIP	6	25217469	25219175	-	1707	protein_coding	inositol 1,4,5-trisphosphate receptor interacting protein [Source:HGNC Symbol;Acc:HGNC:29370]	-	392	587	506	712	1367	1001	7.65152	8.96461	8.06812	16.4434	18.2288	18.6946
ENSGALG00000002012	11.192	7.88099	34.7417	856.763	874.704	934.849	17.9382	888.772	-5.62559	1.59168e-21	4.25148e-20	-	6	3313775	3317807	-	1907	protein_coding	-	-	10	9	38	647	1144	873	0.174721	0.123032	0.542361	13.3751	13.6552	14.5942
ENSGALG00000011400	1215.45	1338.02	1219.61	2080.33	2244.87	2140.62	1257.69	2155.27	-0.777406	1.65898e-21	4.42276e-20	USP44	1	45585772	45597222	-	2226	protein_coding	ubiquitin specific peptidase 44 [Source:NCBI gene;Acc:417913]	UCH	1086	1528	1334	1571	2936	1999	16.2555	17.8947	16.3112	27.8225	30.023	28.6288
ENSGALG00000013177	556.242	536.783	427.871	1047.45	1192.01	1181.14	506.965	1140.2	-1.17216	1.66045e-21	4.42276e-20	BCAT1	1	65359495	65418925	+	2272	protein_coding	branched chain amino acid transaminase 1 [Source:NCBI gene;Acc:418193]	-	497	613	468	791	1559	1103	7.28859	7.03362	5.60651	13.725	15.6193	15.4769
ENSGALG00000029500	86684.1	78935.2	93064.7	57404.5	58795.5	61228.9	86228	59142.9	0.54392	1.69342e-21	4.50425e-20	ND5	MT	13071	14888	+	1818	protein_coding	NADH dehydrogenase subunit 5 [Source:NCBI gene;Acc:807642]	-	77452	90143	101793	43350	76897	57178	1419.5	1292.6	1523.98	940.027	962.806	1002.65
ENSGALG00000031934	3222.17	3617.38	3177.95	2098.87	2023.9	2050.67	3339.17	2057.81	0.69936	1.71588e-21	4.55763e-20	TES	1	25316566	25342793	-	1550	protein_coding	testin LIM domain protein [Source:HGNC Symbol;Acc:HGNC:14620]	LIM	2879	4131	3476	1585	2647	1915	61.8878	69.4785	61.0384	40.3128	38.8728	39.387
ENSGALG00000004841	145.496	101.577	125.253	458.176	497.755	384.434	124.109	446.788	-1.85468	1.74744e-21	4.63498e-20	APLNR	5	17305316	17306496	+	1181	protein_coding	apelin receptor [Source:NCBI gene;Acc:429337]	7tm_1	130	116	137	346	651	359	3.66766	2.56056	3.15737	11.5497	12.5474	9.69081
novel.183	6.71519	5.254	14.6281	140.366	159.802	138.139	8.86575	146.102	-4.03539	2.20638e-21	5.84414e-20	-	19	6454503	6456566	-	2064	-	- && Q5RJB0.1 RecName: Full=Class A basic helix-loop-helix protein 9; Short=bHLHa9; AltName: Full=Class B basic helix-loop-helix factor 42; Short=bHLHf42 && PF00010:Helix-loop-helix DNA-binding domain	HLH	6	6	16	106	209	129	0.0968583	0.0757824	0.210992	2.02461	2.30494	1.99249
ENSGALG00000002182	5.59599	14.8863	4.57127	135.069	135.334	198.107	8.35119	156.17	-4.19692	2.44853e-21	6.4765e-20	NR5A2	8	1987324	2069077	-	3094	protein_coding	Gallus gallus nuclear receptor subfamily 5 group A member 2 (NR5A2), mRNA. [Source:RefSeq mRNA;Acc:NM_205078]	zf-C4	5	17	5	102	177	185	0.053845	0.143237	0.043985	1.29965	1.3022	1.90619
ENSGALG00000012775	1254.62	1302.99	1309.21	652.835	639.207	488.306	1288.94	593.449	1.11918	2.62698e-21	6.93888e-20	TFAP2A	2	63286294	63299774	+	1830	protein_coding	Gallus gallus transcription factor AP-2 alpha (TFAP2A), mRNA. [Source:RefSeq mRNA;Acc:NM_205094]	TF_AP-2	1121	1488	1432	493	836	456	20.4103	21.1972	21.2984	10.6204	10.3987	7.94382
ENSGALG00000013143	504.758	590.199	448.899	1118.96	1120.91	1129.74	514.619	1123.2	-1.1252	2.71897e-21	7.17189e-20	PDE3A	1	64882883	65118721	+	2922	protein_coding	phosphodiesterase 3A [Source:NCBI gene;Acc:418185]	-	451	674	491	845	1466	1055	5.14271	6.01321	4.57358	11.4004	11.4203	11.5103
ENSGALG00000008485	2607.73	2886.2	2824.13	4320.89	4374.28	4115.26	2772.69	4270.15	-0.622425	2.88494e-21	7.59913e-20	CCNYL1	7	12138734	12173094	-	1383	protein_coding	cyclin Y like 1 [Source:NCBI gene;Acc:424093]	-	2330	3296	3089	3263	5721	3843	56.1344	62.1286	60.7926	93.0122	94.1614	88.5857
ENSGALG00000009724	773.366	996.508	740.546	309.865	347.129	290.199	836.807	315.731	1.40382	3.00281e-21	7.8981e-20	GREM1	5	30776671	30777369	-	699	protein_coding	gremlin 1, DAN family BMP antagonist [Source:NCBI gene;Acc:395826]	-	691	1138	810	234	454	271	32.9379	42.4416	31.5401	13.1973	14.7843	12.3597
ENSGALG00000039474	3600.46	2691.8	3459.54	6046.34	5514.3	5919.64	3250.6	5826.76	-0.842343	3.00674e-21	7.8981e-20	ID4	2	59731678	59733512	-	1134	protein_coding	Gallus gallus inhibitor of DNA binding 4, HLH protein (ID4), mRNA. [Source:RefSeq mRNA;Acc:NM_204282]	HLH	3217	3074	3784	4566	7212	5528	94.5221	70.6672	90.8225	158.733	144.766	155.407
ENSGALG00000032618	426.415	411.563	433.356	944.161	1073.5	852.394	423.778	956.685	-1.17694	3.04088e-21	7.97674e-20	DUSP5	6	26933849	26942958	+	2290	protein_coding	dual specificity phosphatase 5 [Source:NCBI gene;Acc:423890]	DSPc	381	470	474	713	1404	796	5.54351	5.35044	5.63376	12.2744	13.9558	11.0814
ENSGALG00000014496	1784	2162.02	2004.04	3306.55	3245.73	3486.68	1983.36	3346.32	-0.753184	3.27657e-21	8.58316e-20	Prom1	4	76507126	76565949	+	6651	protein_coding	Gallus gallus prominin 1 (PROM1), transcript variant 2, mRNA. [Source:RefSeq mRNA;Acc:NM_001291651]	Prominin	1594	2469	2192	2497	4245	3256	7.9854	9.67745	8.97034	14.8005	14.5283	15.6068
ENSGALG00000033118	1316.18	1231.19	1322.93	659.456	451.879	415.488	1290.1	508.941	1.34843	3.36307e-21	8.79765e-20	FAM83H	2	149289749	149300056	-	3761	protein_coding	family with sequence similarity 83 member H [Source:NCBI gene;Acc:101750205]	-	1176	1406	1447	498	591	388	10.4184	9.74561	10.4718	5.22	3.57691	3.28885
ENSGALG00000036327	1034.14	1293.36	1051.39	548.222	491.639	473.314	1126.3	504.392	1.1623	3.96786e-21	1.03655e-19	NGEF	9	1232430	1255560	-	3861	protein_coding	Gallus gallus neuronal guanine nucleotide exchange factor (NGEF), mRNA. [Source:RefSeq mRNA;Acc:NM_001010841]	RhoGEF	924	1477	1150	414	643	442	7.97384	9.97258	8.10687	4.22713	3.79083	3.64954
ENSGALG00000001181	337.998	319.618	284.333	697.858	757.72	788.143	313.983	747.907	-1.25492	4.7521e-21	1.23972e-19	KCNJ5	24	1097586	1142577	+	2391	protein_coding	potassium voltage-gated channel subfamily J member 5 [Source:NCBI gene;Acc:395925]	-	302	365	311	527	991	736	4.20846	3.97961	3.54027	8.68912	9.43447	9.81327
ENSGALG00000008590	31114.8	30461.8	31408.3	40924.7	39944.3	40482.3	30995	40450.4	-0.384072	4.75922e-21	1.23988e-19	EEF1B2	7	12570845	12576467	-	2789	protein_coding	eukaryotic translation elongation factor 1 beta 2 [Source:NCBI gene;Acc:395723]	-	27801	34787	34354	30905	52242	37804	332.129	325.159	335.262	436.843	426.378	432.12
ENSGALG00000008298	2532.75	2927.35	2468.49	1591.7	1380.87	1478.84	2642.86	1483.8	0.835427	4.77233e-21	1.24159e-19	LRRC17	1	13007015	13024134	+	2759	protein_coding	leucine rich repeat containing 17 [Source:NCBI gene;Acc:395440]	-	2263	3343	2700	1202	1806	1381	27.3293	31.5872	26.6359	17.175	14.9001	15.9572
ENSGALG00000042474	145.496	156.744	207.536	489.957	532.927	586.824	169.925	536.569	-1.65672	5.12111e-21	1.33051e-19	-	8	22337943	22339289	+	1335	pseudogene	-	Fork_head	130	179	227	370	697	548	3.24457	3.49541	4.62807	10.9261	11.8843	13.0862
ENSGALG00000037246	57.0791	35.9023	47.5412	279.408	252.318	228.09	46.8409	253.272	-2.44319	5.13213e-21	1.33155e-19	RAMP3	2	54476377	54526547	+	2265	protein_coding	receptor activity modifying protein 3 [Source:NCBI gene;Acc:420786]	-	51	41	52	211	330	213	0.750235	0.471892	0.624871	3.67248	3.31642	2.99797
ENSGALG00000030988	520.427	437.833	508.325	1050.1	1061.27	984.108	488.862	1031.82	-1.07963	5.33255e-21	1.38167e-19	RBPMS2	10	1554284	1575874	-	2008	protein_coding	Gallus gallus RNA binding protein, mRNA processing factor 2 (RBPMS2), mRNA. [Source:RefSeq mRNA;Acc:NM_204869]	RRM_1	465	500	556	793	1388	919	7.71587	6.49132	7.53644	15.5688	15.7344	14.5904
ENSGALG00000017173	158.926	188.268	112.453	489.957	603.27	520.431	153.216	537.886	-1.81373	5.3628e-21	1.38762e-19	GUCY1A2	1	182130487	182257860	+	2385	protein_coding	guanylate cyclase 1 soluble subunit alpha 2 [Source:NCBI gene;Acc:771678]	Guanylate_cyc	142	215	123	370	789	486	1.98379	2.35005	1.40369	6.11587	7.53029	6.49626
ENSGALG00000010794	2448.81	2620.87	2239.01	1312.29	1113.26	826.693	2436.23	1084.08	1.1699	5.6983e-21	1.47242e-19	MEOX2	2	28039372	28092164	-	1992	protein_coding	Gallus gallus mesenchyme homeobox 2 (MEOX2), mRNA. [Source:RefSeq mRNA;Acc:NM_001005427]	Homeobox	2188	2993	2449	991	1456	772	36.5977	39.1692	33.4622	19.6123	16.6378	12.355
ENSGALG00000040995	238.389	193.522	163.651	22.5116	30.584	21.4169	198.521	24.8375	2.97603	6.61785e-21	1.70771e-19	-	7	35186646	35234514	-	7842	protein_coding	-	-	213	221	179	17	40	20	0.904999	0.73467	0.621271	0.0854608	0.116106	0.0813053
ENSGALG00000013604	203.694	138.355	124.339	546.898	526.81	505.439	155.463	526.383	-1.76666	7.30846e-21	1.88336e-19	VIP	3	49586424	49602336	+	1070	protein_coding	Gallus gallus vasoactive intestinal peptide (VIP), transcript variant 2, mRNA. [Source:RefSeq mRNA;Acc:NM_001177309]	-	182	158	136	413	689	472	5.66739	3.84946	3.45948	15.2164	14.6575	14.0629
ENSGALG00000001956	5759.39	5547.34	6089.85	3966.01	3889.53	4006.04	5798.86	3953.86	0.552778	7.42698e-21	1.91132e-19	OLFML3	26	3801282	3803089	+	1391	protein_coding	olfactomedin like 3 [Source:NCBI gene;Acc:419882]	-	5146	6335	6661	2995	5087	3741	123.265	118.726	130.337	84.8818	83.245	85.7385
ENSGALG00000029896	1801.91	1840.65	1735.25	2714.63	2926.13	2913.77	1792.6	2851.51	-0.670604	7.51044e-21	1.92768e-19	-	13	17179403	17281757	-	4846	protein_coding	-	RA	1610	2102	1898	2050	3827	2721	11.0698	11.3077	10.6603	16.6769	17.9762	17.9003
ENSGALG00000005430	249.581	219.792	172.794	621.054	576.509	635.012	214.056	610.858	-1.51545	7.51084e-21	1.92768e-19	ALS2CL	2	3313209	3355141	-	4468	protein_coding	ALS2 C-terminal like [Source:NCBI gene;Acc:428401]	VPS9	223	251	189	469	754	593	1.66298	1.46449	1.15134	4.13813	3.84133	4.23114
ENSGALG00000030466	9419.17	8701.49	9194.65	6610.45	6366.83	6214.12	9105.11	6397.14	0.509369	7.7538e-21	1.98736e-19	CS	33	6957980	6962486	+	1743	protein_coding	citrate synthase [Source:HGNC Symbol;Acc:HGNC:2422]	Citrate_synt	8416	9937	10057	4992	8327	5803	160.881	148.623	157.046	112.907	108.746	106.138
ENSGALG00000009915	6860.69	7645.44	6404.35	4544.69	4511.91	4467.57	6970.16	4508.06	0.628893	8.06054e-21	2.0632e-19	EML4	3	23698626	23850581	+	4210	protein_coding	echinoderm microtubule associated protein like 4 [Source:NCBI gene;Acc:771345]	-	6130	8731	7005	3432	5901	4172	48.5147	54.0641	45.2878	32.1374	31.9056	31.592
ENSGALG00000010769	320.091	302.105	341.931	91.3704	81.8123	67.4633	321.375	80.2154	2.00621	8.39342e-21	2.14551e-19	HPGD	4	43759687	43785536	-	1675	protein_coding	Gallus gallus 15-hydroxyprostaglandin dehydrogenase (HPGD), mRNA. [Source:RefSeq mRNA;Acc:NM_001277784]	adh_short	286	345	374	69	107	63	5.68914	5.36947	6.07732	1.62397	1.45409	1.19906
ENSGALG00000016902	294.349	300.353	243.192	664.753	691.964	830.977	279.298	729.231	-1.38563	8.52224e-21	2.17552e-19	GPC5	1	149017824	149419556	-	1892	protein_coding	glypican 5 [Source:NCBI gene;Acc:418795]	-	263	343	266	502	905	776	4.63159	4.72607	3.82662	10.4599	10.8881	13.0754
ENSGALG00000032053	1277.01	1371.29	1433.55	2333.26	2320.56	2192.02	1360.62	2281.95	-0.745044	1.02419e-20	2.61099e-19	SPSB4	9	6731256	6799209	-	2141	protein_coding	splA/ryanodine receptor domain and SOCS box containing 2 [Source:NCBI gene;Acc:429129]	SPRY	1141	1566	1568	1762	3035	2047	17.7568	19.0679	19.9335	32.444	32.2675	30.4801
ENSGALG00000055053	493.566	479.865	520.211	194.659	152.156	131.714	497.881	159.509	1.65031	1.21681e-20	3.0979e-19	PRSS35	3	77724855	77729607	-	1080	protein_coding	serine protease 35 [Source:HGNC Symbol;Acc:HGNC:21387]	Trypsin	441	548	569	147	199	123	13.6054	13.2277	14.3398	5.36585	4.19423	3.63075
ENSGALG00000040447	674.877	805.613	671.062	312.513	262.258	225.949	717.184	266.907	1.4313	1.2605e-20	3.20484e-19	CDCP1	2	43004556	43025574	+	2508	protein_coding	CUB domain containing protein 1 [Source:NCBI gene;Acc:420703]	-	603	920	734	236	343	211	8.01097	9.56285	7.9657	3.70962	3.11308	2.68207
ENSGALG00000009424	3382.22	3637.52	3332.46	2256.45	2044.54	1844	3450.73	2048.33	0.753881	1.26468e-20	3.21117e-19	FOXP2	1	26049718	26110344	-	2870	protein_coding	forkhead box P2 [Source:HGNC Symbol;Acc:HGNC:13875]	Fork_head	3022	4154	3645	1704	2674	1722	35.0839	37.7321	34.5677	23.4063	21.2082	19.1279
ENSGALG00000007806	719.644	901.936	950.824	335.025	249.26	167.052	857.468	250.446	1.78213	1.36681e-20	3.46586e-19	FGF16	4	12790680	12801083	+	624	protein_coding	Gallus gallus fibroblast growth factor 16 (FGF16), mRNA. [Source:RefSeq mRNA;Acc:NM_001044650]	-	643	1030	1040	253	326	156	34.3338	43.0308	45.3632	15.9838	11.892	7.96995
ENSGALG00000031700	678.234	643.615	532.096	1171.92	1475.68	1606.27	617.982	1417.96	-1.20094	1.38634e-20	3.5107e-19	TRPS1	2	134839746	135006696	-	3306	protein_coding	transcriptional repressor GATA binding 1 [Source:HGNC Symbol;Acc:HGNC:12340]	GATA	606	735	582	885	1930	1500	6.10752	5.79577	4.79154	10.5532	13.2886	14.4645
ENSGALG00000012017	2762.18	2852.92	2733.62	4001.76	4194.6	4205.21	2782.91	4133.86	-0.571284	1.41613e-20	3.58138e-19	DAAM1	5	55009316	55090253	-	6226	protein_coding	Gallus gallus dishevelled associated activator of morphogenesis 1 (DAAM1), mRNA. [Source:RefSeq mRNA;Acc:NM_001322368]	FH2	2468	3258	2990	3022	5486	3927	13.2078	13.6417	13.0713	19.1351	20.0572	20.1079
ENSGALG00000041635	1662.01	1773.22	1677.66	2669.61	2669.22	2722.09	1704.3	2686.97	-0.656275	1.59004e-20	4.01584e-19	-	4	56534692	56694206	+	5461	protein_coding	calcium/calmodulin dependent protein kinase II delta [Source:NCBI gene;Acc:422688]	Pkinase	1485	2025	1835	2016	3491	2542	9.06045	9.66673	9.14575	14.5534	14.5513	14.8395
ENSGALG00000008347	1852.27	1950.11	1574.35	3201.94	3033.94	3021.93	1792.24	3085.93	-0.783661	1.59335e-20	4.01888e-19	ATG13	5	23721124	23734856	-	1663	protein_coding	autophagy related 13 [Source:NCBI gene;Acc:423192]	-	1655	2227	1722	2418	3968	2822	33.159	34.9104	28.1836	57.3204	54.3129	54.0979
ENSGALG00000006025	167.88	132.226	134.395	10.5937	10.7044	13.921	144.834	11.7397	3.62602	1.75177e-20	4.41261e-19	XIRP1	2	5035589	5057115	-	9033	protein_coding	Gallus gallus xin actin-binding repeat containing 1 (XIRP1), mRNA. [Source:RefSeq mRNA;Acc:NM_204348]	-	150	151	147	8	14	13	0.553292	0.435785	0.442936	0.0349143	0.0352792	0.0458804
ENSGALG00000000906	1217.69	1344.15	1332.07	719.045	665.968	681.058	1297.97	688.69	0.91708	2.20665e-20	5.55107e-19	RALGPS1	17	10574805	10660252	+	4132	protein_coding	Ral GEF with PH domain and SH3 binding motif 1 [Source:NCBI gene;Acc:417089]	PH	1088	1535	1457	543	871	636	8.77332	9.68445	9.59742	5.18065	4.79823	4.90696
ENSGALG00000049574	2.2384	2.627	5.48552	116.53	120.807	129.572	3.45031	122.303	-5.12637	2.28808e-20	5.7483e-19	-	1	89992354	90013694	+	1528	lncRNA	-	-	2	3	6	88	158	121	0.0436116	0.0511829	0.106877	2.27041	2.35373	2.52451
ENSGALG00000025759	3941.82	4402.85	4231.17	5950.99	6602.33	6856.63	4191.94	6469.98	-0.626257	2.82251e-20	7.08159e-19	TFDP2	9	10491970	10546388	-	9006	protein_coding	Gallus gallus transcription factor Dp-2 (TFDP2), mRNA. [Source:RefSeq mRNA;Acc:NM_001184713]	E2F_TDP	3522	5028	4628	4494	8635	6403	13.0303	14.5543	13.9867	19.6719	21.825	22.6656
ENSGALG00000011274	12532.8	12585.9	11537.9	8613.98	7543.55	6803.09	12218.9	7653.54	0.67545	2.89463e-20	7.25298e-19	DCN	1	44050178	44202174	-	2604	protein_coding	Gallus gallus decorin (DCN), mRNA. [Source:RefSeq mRNA;Acc:NM_001030747]	-	11198	14373	12620	6505	9866	6353	143.283	143.891	131.909	98.4807	86.2429	77.7774
ENSGALG00000050897	833.803	963.233	737.803	1619.51	1858.75	1621.26	844.946	1699.84	-1.00932	3.14561e-20	7.87148e-19	TNIK	9	19725004	19825188	+	1980	protein_coding	TRAF2 and NCK interacting kinase [Source:HGNC Symbol;Acc:HGNC:30765]	Pkinase	745	1100	807	1223	2431	1514	12.5368	14.4829	11.0934	24.3504	27.9475	24.3768
ENSGALG00000016058	1261.34	1581.45	1428.06	2545.13	2426.08	2845.24	1423.62	2605.48	-0.87012	3.3718e-20	8.42641e-19	ERG	1	108908312	109023131	-	2197	protein_coding	ERG, ETS transcription factor [Source:NCBI gene;Acc:374146]	Ets	1127	1806	1562	1922	3173	2657	17.0919	21.4296	19.3511	34.488	32.8748	38.5547
ENSGALG00000015180	2069.4	2280.23	2034.22	3343.63	3322.19	3319.62	2127.95	3328.48	-0.644804	3.56762e-20	8.90406e-19	PSAT1	Z	37974730	37990032	+	2764	protein_coding	phosphoserine aminotransferase 1 [Source:NCBI gene;Acc:427263]	Aminotran_5	1849	2604	2225	2525	4345	3100	22.2892	24.5601	21.9102	36.0137	35.7829	35.7552
ENSGALG00000007242	671.519	746.067	674.719	313.838	272.963	228.09	697.435	271.63	1.36457	3.62023e-20	9.02354e-19	SLITRK4	4	9901515	9904127	+	2613	protein_coding	SLIT and NTRK like family member 4 [Source:HGNC Symbol;Acc:HGNC:23502]	-	600	852	738	237	357	213	7.65081	8.50016	7.68727	3.57564	3.10994	2.5987
ENSGALG00000051431	18001.2	17757.6	18744	25240.7	23607.1	25488.3	18167.6	24778.7	-0.447496	3.74996e-20	9.33466e-19	RPS15A	14	8714188	8720429	-	1937	protein_coding	ribosomal protein S15a [Source:NCBI gene;Acc:427675]	-	16084	20279	20502	19061	30875	23802	276.669	272.925	288.086	387.937	362.828	391.741
ENSGALG00000015803	6032.48	6576.25	6037.73	8815.26	8779.15	8768.09	6215.49	8787.5	-0.499259	3.99533e-20	9.93245e-19	KDM3A	4	85573746	85600909	+	4735	protein_coding	Gallus gallus lysine demethylase 3A (KDM3A), mRNA. [Source:RefSeq mRNA;Acc:NM_001012891]	JmjC	5390	7510	6604	6657	11482	8188	37.9284	41.3473	37.9614	55.4247	55.1977	55.1281
ENSGALG00000034590	1030.78	1050.8	908.768	491.282	488.58	451.897	996.783	477.253	1.0622	4.06472e-20	1.00917e-18	CELF2	1	6143111	6513417	+	3735	protein_coding	CUGBP Elav-like family member 2 [Source:HGNC Symbol;Acc:HGNC:2550]	RRM_1	921	1200	994	371	639	422	8.21608	8.37563	7.24354	3.91587	3.89434	3.60195
ENSGALG00000006512	49436.1	47617	49120.1	38056.4	34936.9	35248	48724.4	36080.4	0.433598	4.12529e-20	1.02288e-18	HSPA8	24	3102875	3110564	+	3331	protein_coding	Gallus gallus heat shock 70kDa protein 8 (HSPA8), mRNA. [Source:RefSeq mRNA;Acc:NM_205003]	HSP70	44171	54378	53727	28739	45693	32916	441.833	425.574	439.009	340.128	312.247	315.027
ENSGALG00000036871	1469.51	1403.69	1537.78	2334.58	2592	2381.56	1470.33	2436.05	-0.729873	4.13807e-20	1.02471e-18	-	8	4221758	4251652	-	1932	protein_coding	-	PID	1313	1603	1682	1763	3390	2224	22.644	21.6298	23.6959	35.9741	39.9407	36.6981
ENSGALG00000012837	971.464	1156.75	931.625	1840.65	1869.45	1960.72	1019.95	1890.27	-0.889209	4.24354e-20	1.04824e-18	EXOC2	2	66497426	66625421	-	2974	protein_coding	exocyst complex component 2 [Source:NCBI gene;Acc:420889]	TIG	868	1321	1019	1390	2445	1831	9.72465	11.5795	9.32585	18.4255	18.7138	19.6274
ENSGALG00000010936	381.647	230.3	372.101	45.0231	63.4619	73.8884	328.016	60.7911	2.42006	4.2441e-20	1.04824e-18	MYF6	1	40080215	40081940	+	1511	protein_coding	myogenic factor 6 [Source:NCBI gene;Acc:417873]	Basic	341	263	407	34	83	69	7.51944	4.53752	7.33137	0.887073	1.25037	1.45579
ENSGALG00000044788	2603.26	2484.26	2566.31	3736.92	4495.85	4078.85	2551.28	4103.88	-0.687528	4.86537e-20	1.20012e-18	ZNF628	31	4762091	4765753	+	3663	protein_coding	zinc finger protein 628 [Source:NCBI gene;Acc:100857228]	zf-C2H2	2326	2837	2807	2822	5880	3809	21.1577	20.1906	20.8574	30.3714	36.5396	33.1505
ENSGALG00000010870	3979.87	4041.2	4143.4	6227.75	5680.99	5811.48	4054.82	5906.74	-0.541723	4.98302e-20	1.22755e-18	JUN	8	26714120	26715827	-	1708	protein_coding	Gallus gallus Jun proto-oncogene, AP-1 transcription factor subunit (JUN), mRNA. [Source:RefSeq mRNA;Acc:NM_001031289]	Jun	3556	4615	4532	4703	7430	5427	69.3696	70.4386	72.22	108.551	99.0203	101.295
ENSGALG00000014144	406.269	327.499	310.846	56.941	97.1043	81.3843	348.205	78.4765	2.1288	5.29859e-20	1.3036e-18	CORIN	4	66638161	66758374	+	3402	protein_coding	corin, serine peptidase [Source:NCBI gene;Acc:100857733]	Trypsin	363	374	340	43	127	76	3.55523	2.86592	2.72019	0.498286	0.849753	0.712188
ENSGALG00000004162	445.441	553.421	496.44	1034.21	1117.08	1005.52	498.434	1052.27	-1.07679	5.80269e-20	1.42578e-18	SLC16A6	18	7798240	7804327	-	1824	protein_coding	solute carrier family 16 member 6 [Source:NCBI gene;Acc:417435]	MFS_1	398	632	543	781	1461	939	7.27032	9.03273	8.10271	16.8799	18.2326	16.4118
ENSGALG00000000314	589.817	412.439	498.268	162.878	164.389	138.139	500.175	155.135	1.68614	6.48718e-20	1.59191e-18	NEFL	22	1089882	1108097	+	1119	protein_coding	neurofilament light [Source:HGNC Symbol;Acc:HGNC:7739]	Filament	527	471	545	123	215	129	15.6919	10.9728	13.2563	4.33331	4.37353	3.67515
ENSGALG00000000720	41.4103	40.2806	29.2561	304.568	216.382	186.327	36.9824	235.759	-2.67206	6.58124e-20	1.61291e-18	-	23	1516302	1523141	+	5695	protein_coding	guanylate binding protein 1 [Source:NCBI gene;Acc:419563]	-	37	46	32	230	283	174	0.216473	0.210567	0.152937	1.59213	1.13114	0.974027
ENSGALG00000026119	2073.87	2376.56	1985.76	1223.57	1245.54	1200.42	2145.4	1223.17	0.810681	7.33669e-20	1.79574e-18	MN1	15	7779109	7810799	-	4083	protein_coding	MN1 proto-oncogene, transcriptional regulator [Source:NCBI gene;Acc:416911]	-	1853	2714	2172	924	1629	1121	15.1214	17.3284	14.4789	8.92149	9.08166	8.75269
ENSGALG00000035099	3709.02	4418.61	3763.07	2407.41	2288.45	1875.05	3963.57	2190.3	0.85637	7.35759e-20	1.79854e-18	LRRN1	12	18676313	18693042	+	2916	protein_coding	Gallus gallus leucine rich repeat neuronal 1 (LRRN1), mRNA. [Source:RefSeq mRNA;Acc:NM_001097539]	I-set	3314	5046	4116	1818	2993	1751	37.867	45.1114	38.4187	24.5783	23.3637	19.1432
ENSGALG00000011865	1112.48	1106.84	1253.44	1943.94	2043.01	1963.93	1157.59	1983.63	-0.77723	7.48367e-20	1.82702e-18	SMTN	15	10257189	10276666	+	4180	protein_coding	smoothelin [Source:NCBI gene;Acc:100858894]	CH	994	1264	1371	1468	2672	1834	7.92329	7.88311	8.92722	13.8451	14.5507	13.9875
ENSGALG00000003803	2080.59	2205.8	1875.13	1246.08	1081.91	1064.42	2053.84	1130.8	0.863441	7.72751e-20	1.88413e-18	DAB2	Z	12347586	12371157	-	3604	protein_coding	DAB2, clathrin adaptor protein [Source:NCBI gene;Acc:427449]	PID	1859	2519	2051	941	1415	994	17.1866	18.2209	15.4895	10.2932	8.93707	8.7926
ENSGALG00000051780	523.785	577.064	379.415	161.553	88.6937	88.8802	493.421	113.042	2.14287	8.2341e-20	2.00507e-18	-	2	119267567	119295147	-	1981	lncRNA	-	-	468	659	415	122	116	83	7.87149	8.67217	5.70189	2.42784	1.3329	1.3357
ENSGALG00000016444	7241.21	7000.95	6983.07	9493.25	9650.03	9696.51	7075.08	9613.27	-0.442613	8.37053e-20	2.03569e-18	ODC1	3	96780811	96788676	-	2157	protein_coding	ornithine decarboxylase 1 [Source:NCBI gene;Acc:421937]	-	6470	7995	7638	7169	12621	9055	99.9423	96.6263	96.3795	131.025	133.189	133.83
ENSGALG00000014537	3640.75	3703.19	3241.94	2159.78	2289.22	2224.15	3528.63	2224.38	0.664643	8.72595e-20	2.11941e-18	BMF	5	29608119	29626791	+	2614	protein_coding	Bcl2 modifying factor [Source:NCBI gene;Acc:769140]	-	3253	4229	3546	1631	2994	2077	41.4643	42.1754	36.9223	24.5976	26.0717	25.3307
ENSGALG00000037339	3045.34	3242.59	3043.55	2030.01	1990.26	2060.31	3110.49	2026.86	0.618605	8.74726e-20	2.12188e-18	SMARCAD1	4	37126690	37168037	+	3510	protein_coding	SWI/SNF-related, matrix-associated actin-dependent regulator of chromatin, subfamily a, containing DEAD/H box 1 [Source:HGNC Symbol;Acc:HGNC:18398]	SNF2_N	2721	3703	3329	1533	2603	1924	25.8295	27.5026	25.8144	17.2179	16.8807	17.4749
ENSGALG00000039659	231.674	219.792	197.479	22.5116	44.3469	26.7712	216.315	31.2099	2.75461	9.23042e-20	2.23623e-18	PCLO	1	9908004	10213943	+	14193	protein_coding	piccolo presynaptic cytomatrix protein [Source:HGNC Symbol;Acc:HGNC:13406]	C2	207	251	216	17	58	25	0.48595	0.461027	0.414224	0.0472193	0.0930202	0.0561541
ENSGALG00000021231	1966.43	2213.68	1948.28	1182.52	1108.67	1231.47	2042.8	1174.22	0.800695	9.56369e-20	2.31402e-18	TMEM254	6	5819141	5824328	+	1962	protein_coding	Gallus gallus transmembrane protein 254 (TMEM254), transcript variant 1, mRNA. [Source:RefSeq mRNA;Acc:NM_001282077]	-	1757	2528	2131	893	1450	1150	29.8379	33.5896	29.5624	17.9431	16.8226	18.6859
ENSGALG00000005807	10755.5	10592.9	9110.54	15130.4	15322.6	14670.6	10153	15041.2	-0.56724	9.65657e-20	2.33353e-18	IPO7	5	9624027	9655347	-	3117	protein_coding	importin 7 [Source:NCBI gene;Acc:423046]	-	9610	12097	9965	11426	20040	13700	102.726	101.174	87.0153	144.511	146.347	140.12
ENSGALG00000027207	786.796	603.334	571.409	260.869	183.504	164.91	653.846	203.095	1.69419	1.07424e-19	2.59263e-18	PERP2	3	54597280	54606430	+	1706	protein_coding	Gallus gallus PERP2, TP53 apoptosis effector (PERP2), mRNA. [Source:RefSeq mRNA;Acc:NM_001277704]	-	703	689	625	197	240	154	13.73	10.5285	9.9714	4.55231	3.20225	2.87778
ENSGALG00000007371	1289.32	1107.72	928.882	2135.95	2738.8	2152.4	1108.64	2342.38	-1.08209	1.14595e-19	2.76219e-18	IGDCC3	10	18280750	18356598	-	2322	protein_coding	immunoglobulin superfamily DCC subclass member 3 [Source:HGNC Symbol;Acc:HGNC:9700]	I-set	1152	1265	1016	1613	3582	2010	16.5305	14.2022	11.9093	27.3853	35.1145	27.5962
ENSGALG00000017244	1062.12	1359.03	1010.25	521.738	506.166	517.219	1143.8	515.041	1.15257	1.27698e-19	3.07413e-18	PRSS23	1	190099704	190104302	-	1596	protein_coding	protease, serine 23 [Source:NCBI gene;Acc:419017]	Trypsin	949	1552	1105	394	662	483	19.812	25.3505	18.8445	9.73214	9.44166	9.64783
ENSGALG00000049965	189.145	154.117	127.996	442.286	498.52	535.423	157.086	492.076	-1.65353	1.35153e-19	3.24947e-18	-	1	131619162	131621090	+	1347	lncRNA	-	-	169	176	140	334	652	500	4.18037	3.40621	2.82889	9.77516	11.018	11.8336
ENSGALG00000009530	340.236	240.808	261.477	663.429	749.309	792.426	280.84	735.055	-1.3939	1.45538e-19	3.49476e-18	PDZRN4	1	29166774	29412777	+	2775	protein_coding	PDZ domain containing ring finger 4 [Source:NCBI gene;Acc:417787]	PDZ	304	275	286	501	980	740	3.65011	2.58343	2.80516	7.11737	8.03871	8.50128
ENSGALG00000003766	4594.31	4802.15	4860.17	6870	6983.1	6488.26	4752.21	6780.45	-0.512659	1.46265e-19	3.50778e-18	KIAA0100	19	5896970	5913837	-	10875	protein_coding	KIAA0100 [Source:NCBI gene;Acc:417573]	-	4105	5484	5316	5188	9133	6059	12.5771	13.146	13.3049	18.8068	19.1165	17.7618
novel.442	718.525	626.101	842.942	1361.29	1639.3	1826.86	729.19	1609.15	-1.14326	1.52384e-19	3.64992e-18	-	4	43363182	43379347	-	6924	-	- && - && -	-	642	715	922	1028	2144	1706	3.08939	2.692	3.62434	5.85303	7.04841	7.85484
ENSGALG00000003589	22.384	6.12966	25.5991	211.873	171.271	185.256	18.0376	189.467	-3.40686	1.5949e-19	3.81533e-18	VTN	19	5790911	5795785	-	1790	protein_coding	vitronectin [Source:HGNC Symbol;Acc:HGNC:12724]	Hemopexin	20	7	28	160	224	173	0.372282	0.101946	0.425755	3.5238	2.84851	3.08112
ENSGALG00000006546	4926.71	5190.95	5560.49	7900.23	7309.59	7878.22	5226.05	7696.01	-0.5575	1.60632e-19	3.83782e-18	CD81	5	13821201	13843461	-	2983	protein_coding	Gallus gallus CD81 molecule (CD81), mRNA. [Source:RefSeq mRNA;Acc:NM_001030339]	Tetraspannin	4402	5928	6082	5966	9560	7357	49.1691	51.8062	55.4943	78.8451	72.9504	78.6254
ENSGALG00000013659	8.95359	11.3837	5.48552	94.0188	155.214	169.194	8.60759	139.476	-4.021	1.67305e-19	3.99099e-18	NOX3	3	50725203	50762452	-	1707	protein_coding	NADPH oxidase 3 [Source:HGNC Symbol;Acc:HGNC:7890]	Ferric_reduct	8	13	6	71	203	158	0.156154	0.198535	0.0956694	1.63972	2.70698	2.9508
ENSGALG00000042020	1664.25	1942.23	1991.25	3052.3	3010.23	3224.32	1865.91	3095.62	-0.728912	1.67463e-19	3.99099e-18	-	4	49726591	49735575	+	1198	protein_coding	galectin CG-16 [Source:NCBI gene;Acc:404269]	-	1487	2218	2178	2305	3937	3011	41.357	48.2649	49.483	75.8506	74.8052	80.1253
ENSGALG00000031890	7986.6	7450.17	8198.12	5674.24	5229.11	5463.46	7878.29	5455.6	0.530822	1.79224e-19	4.26594e-18	YBX3	1	79075430	79099949	+	1479	protein_coding	Gallus gallus Y-box binding protein 3 (YBX3), mRNA. [Source:RefSeq mRNA;Acc:NM_205406]	CSD	7136	8508	8967	4285	6839	5102	160.762	149.964	165.019	114.216	105.256	109.973
ENSGALG00000027240	1274.77	1465.86	1204.07	697.858	675.907	635.012	1314.9	669.592	0.974668	1.99646e-19	4.74608e-18	TSPAN13	2	28543421	28560768	+	2469	protein_coding	tetraspanin 13 [Source:NCBI gene;Acc:420595]	Tetraspannin	1139	1674	1317	527	884	593	15.3709	17.6751	14.5184	8.41462	8.14994	7.65683
novel.239	240.628	198.776	308.104	31.781	48.9345	19.2752	249.169	33.3302	2.87523	2.07631e-19	4.92974e-18	-	23	4558372	4560569	+	1494	-	- && P21556.2 RecName: Full=Platelet-activating factor receptor; Short=PAF-R; Short=PAFr && PF00001:7 transmembrane receptor (rhodopsin family)	7tm_1	215	227	337	24	64	18	4.79494	3.96098	6.13952	0.633294	0.975108	0.384094
ENSGALG00000000525	2050.37	2176.03	1958.33	3114.54	3584.45	3273.58	2061.58	3324.19	-0.690469	2.08153e-19	4.93599e-18	MAP3K3	27	5141419	5180131	+	5381	protein_coding	mitogen-activated protein kinase kinase kinase 3 [Source:NCBI gene;Acc:419954]	Pkinase	1832	2485	2142	2352	4688	3057	11.3438	12.039	10.8346	17.2313	19.8312	18.1112
ENSGALG00000010258	1409.07	1272.34	1258.93	697.858	708.021	581.47	1313.45	662.449	0.986032	2.13262e-19	5.05083e-18	LTBP2	5	38139299	38205852	-	6783	protein_coding	latent transforming growth factor beta binding protein 2 [Source:NCBI gene;Acc:428888]	EGF_CA	1259	1453	1377	527	926	543	6.18442	5.58432	5.52545	3.06291	3.10751	2.55208
ENSGALG00000026081	1546.73	1358.16	1348.52	809.092	727.136	712.113	1417.8	749.447	0.921147	2.20536e-19	5.21556e-18	RBM38	20	11615331	11629002	-	2585	protein_coding	Gallus gallus RNA binding motif protein 38 (RBM38), mRNA. [Source:RefSeq mRNA;Acc:NM_001305093]	RRM_1	1382	1551	1475	611	951	665	17.8132	15.6415	15.5305	9.31806	8.3742	8.20119
ENSGALG00000003281	3155.02	3196.18	2996.92	1984.99	2101.12	1997.13	3116.04	2027.75	0.618642	2.20766e-19	5.21556e-18	GSS	20	2624555	2632499	+	2146	protein_coding	glutathione synthetase [Source:NCBI gene;Acc:428135]	-	2819	3650	3278	1499	2748	1865	43.7684	44.3394	41.5752	27.537	29.1481	27.7054
ENSGALG00000008837	3622.84	3541.19	3435.77	5316.7	4983.67	5041.54	3533.27	5113.97	-0.533038	2.27816e-19	5.37544e-18	PELI1	3	10247163	10289340	-	3399	protein_coding	Gallus gallus pellino E3 ubiquitin protein ligase 1 (PELI1), mRNA. [Source:RefSeq mRNA;Acc:NM_001012872]	-	3237	4044	3758	4015	6518	4708	31.7312	31.0161	30.0927	46.5671	43.6502	44.1571
ENSGALG00000043379	18709.6	18288.3	19319.1	25141.4	24304.4	24915.4	18772.3	24787.1	-0.400854	2.33953e-19	5.5134e-18	RPL14	2	41121646	41124715	-	667	protein_coding	ribosomal protein L14 [Source:HGNC Symbol;Acc:HGNC:10305]	-	16717	20885	21131	18986	31787	23267	835.08	816.273	862.282	1122.15	1084.79	1112.06
ENSGALG00000037625	25051	24541.4	22015.2	15412.5	17455.1	16176.2	23869.2	16347.9	0.545587	2.44964e-19	5.76574e-18	FBN3	28	367087	488932	+	9030	protein_coding	fibrillin 3 [Source:NCBI gene;Acc:395079]	EGF_CA	22383	28026	24080	11639	22829	15106	82.5897	80.9096	72.5812	50.8128	57.547	53.3307
ENSGALG00000007759	1327.37	1281.98	1377.78	2232.62	2067.48	2285.19	1329.04	2195.09	-0.722896	2.49345e-19	5.86161e-18	TMEFF2	7	8220110	8328185	-	1466	protein_coding	transmembrane protein with EGF like and two follistatin like domains 2 [Source:HGNC Symbol;Acc:HGNC:11867]	-	1186	1464	1507	1686	2704	2134	26.9554	26.0336	27.9792	45.3386	41.9852	46.4062
ENSGALG00000023740	5374.39	4333.67	5680.26	1986.31	1432.86	1644.82	5129.44	1688	1.60454	2.52196e-19	5.9213e-18	HBZ	14	12503627	12505300	+	669	protein_coding	Gallus gallus hemoglobin subunit zeta (HBZ), mRNA. [Source:RefSeq mRNA;Acc:NM_001004374]	-	4802	4949	6213	1500	1874	1536	239.162	192.849	252.773	88.3914	63.7627	73.1949
ENSGALG00000050983	192.502	238.181	191.079	489.957	639.207	633.941	207.254	587.702	-1.50449	3.1986e-19	7.50074e-18	-	6	10552439	10670847	+	621	protein_coding	-	cNMP_binding	172	272	209	370	836	592	9.22852	11.4184	9.1603	23.4885	30.6435	30.391
ENSGALG00000028682	77.2247	47.286	83.1971	331.052	349.423	269.853	69.2359	316.776	-2.19981	3.69394e-19	8.65163e-18	Cbln2	2	92619424	92624933	+	2658	protein_coding	Gallus gallus cerebellin 2 precursor (CBLN2), mRNA. [Source:RefSeq mRNA;Acc:NM_001171768]	-	69	54	91	250	457	252	0.864947	0.529622	0.931841	3.70792	3.91367	3.02246
ENSGALG00000048241	211.528	155.869	200.222	31.781	29.0548	22.4878	189.206	27.7745	2.76997	3.87664e-19	9.06838e-18	-	3	3828889	3830091	-	1134	pseudogene	-	-	189	178	219	24	38	21	5.55321	4.09198	5.25637	0.83434	0.76277	0.590367
ENSGALG00000045584	662.565	451.844	386.729	1460.6	1416.04	1142.59	500.379	1339.75	-1.42432	3.98269e-19	9.30501e-18	-	4	10959282	10973769	-	2163	protein_coding	V-set and immunoglobulin domain containing 10 like [Source:NCBI gene;Acc:422293]	I-set	592	516	423	1103	1852	1067	9.11928	6.21899	5.32279	20.1031	19.4898	15.7262
ENSGALG00000021304	565.195	1034.16	750.603	263.518	239.32	238.799	783.32	247.212	1.66756	4.10783e-19	9.58561e-18	RANBP3L	Z	11028611	11066332	-	3145	protein_coding	RAN binding protein 3 like [Source:NCBI gene;Acc:770629]	-	505	1181	821	199	313	223	5.35015	9.7894	7.10522	2.49446	2.26541	2.26048
ENSGALG00000011686	4641.32	5335.43	4286.02	7089.81	7846.34	8095.6	4754.26	7677.25	-0.691527	4.14974e-19	9.66139e-18	SEMA5B	7	26550205	26731077	-	4774	protein_coding	semaphorin 5B [Source:NCBI gene;Acc:424248]	Sema	4147	6093	4688	5354	10262	7560	28.9432	33.2717	26.7276	44.2121	48.9297	50.4841
ENSGALG00000023338	6496.95	6250.5	6556.12	8561.01	9064.35	9173.94	6434.52	8933.1	-0.473841	4.15047e-19	9.66139e-18	CBX2	18	9626841	9633475	-	4018	protein_coding	chromobox 2 [Source:HGNC Symbol;Acc:HGNC:1552]	Chromo	5805	7138	7171	6465	11855	8567	48.138	46.312	48.5764	63.4313	67.1607	67.9727
ENSGALG00000027192	54.8407	78.8099	55.7695	407.856	411.355	215.24	63.1401	344.817	-2.44506	4.28199e-19	9.95537e-18	NTS	1	42207171	42220099	+	1647	protein_coding	Gallus gallus neurotensin (NTS), mRNA. [Source:RefSeq mRNA;Acc:NM_001277360]	-	49	90	61	308	538	201	0.991283	1.42454	1.00807	7.37228	7.43553	3.89061
ENSGALG00000008888	481.255	467.606	383.072	135.069	130.747	72.8175	443.978	112.878	1.97467	4.49517e-19	1.04382e-17	IL1RAPL2	4	16845799	17180206	+	2807	protein_coding	interleukin 1 receptor accessory protein like 2 [Source:NCBI gene;Acc:422379]	TIR	430	534	419	102	171	68	5.10413	4.95936	4.06281	1.43253	1.38668	0.772293
ENSGALG00000038311	6113.06	6520.21	5627.23	3771.35	4058.5	3243.59	6086.83	3691.15	0.720958	4.66663e-19	1.08131e-17	-	7	6651455	6681167	+	4023	pseudogene	-	Collagen	5462	7446	6155	2848	5308	3029	45.2373	48.2503	41.6422	27.9084	30.0334	24.003
ENSGALG00000034986	707.333	633.107	446.156	1442.06	1448.15	1300.01	595.532	1396.74	-1.23193	4.66799e-19	1.08131e-17	HEYL	23	5629441	5635866	-	2557	protein_coding	hes related family bHLH transcription factor with YRPW motif-like [Source:NCBI gene;Acc:771101]	HLH	632	723	488	1089	1894	1214	8.23534	7.37114	5.19451	16.7897	16.8606	15.1357
ENSGALG00000007766	3768.34	3630.51	3257.49	2203.48	2278.51	1930.74	3552.11	2137.58	0.731778	4.79189e-19	1.10866e-17	KIAA1217	2	16935030	17269638	-	5966	protein_coding	KIAA1217 [Source:HGNC Symbol;Acc:HGNC:25428]	-	3367	4146	3563	1664	2980	1803	18.8042	18.1164	16.255	10.9955	11.3699	9.63447
ENSGALG00000039786	18122.1	17109.6	18680	24131.1	23793.6	24975.3	17970.6	24300	-0.435322	5.18935e-19	1.19916e-17	FGFR1	22	2646153	2661037	-	3532	protein_coding	fibroblast growth factor receptor 1 [Source:NCBI gene;Acc:396516]	Pkinase_Tyr	16192	19539	20432	18223	31119	23323	152.748	144.214	157.451	203.397	200.553	210.513
ENSGALG00000025896	212.648	218.917	227.649	46.3473	40.5239	47.1172	219.738	44.6628	2.30643	5.95754e-19	1.37501e-17	PLPPR4	8	12637014	12664559	-	2160	protein_coding	phospholipid phosphatase related 4 [Source:NCBI gene;Acc:424476]	-	190	250	249	35	53	44	2.93086	3.01726	3.13762	0.638792	0.558529	0.649403
ENSGALG00000009028	1756.02	1751.33	1723.37	2659.01	2665.4	2974.81	1743.57	2766.41	-0.665968	6.24244e-19	1.43901e-17	BTBD3	3	13189289	13199549	-	4076	protein_coding	BTB domain containing 3 [Source:NCBI gene;Acc:427688]	BTB	1569	2000	1885	2008	3486	2778	12.8258	12.7915	12.5873	19.4211	19.4678	21.7277
ENSGALG00000031487	2768.9	2753.09	2799.45	1864.49	1813.63	1704.79	2773.81	1794.3	0.628884	7.32144e-19	1.6857e-17	FSTL4	13	16943722	17130245	+	5729	protein_coding	Gallus gallus follistatin like 4 (FSTL4), mRNA. [Source:RefSeq mRNA;Acc:NM_204502]	I-set	2474	3144	3062	1408	2372	1592	14.3885	14.3064	14.5473	9.68877	9.42452	8.8589
ENSGALG00000033696	916.623	984.249	880.427	470.094	441.175	366.229	927.1	425.833	1.12388	7.44998e-19	1.71323e-17	RALY	20	1689083	1801951	-	2745	protein_coding	RALY heterogeneous nuclear ribonucleoprotein [Source:NCBI gene;Acc:419148]	RRM_1	819	1124	963	355	577	342	9.94116	10.6746	9.54859	5.09836	4.78472	3.97191
ENSGALG00000003580	17467.3	18340.8	17545.4	13479.1	12288.7	13207.8	17784.5	12991.9	0.453593	8.11661e-19	1.86427e-17	MMP2	11	3706912	3741657	-	3124	protein_coding	Gallus gallus matrix metallopeptidase 2 (MMP2), mRNA. [Source:RefSeq mRNA;Acc:NM_204420]	Hemopexin	15607	20945	19191	10179	16072	12334	166.458	174.782	167.202	128.451	117.107	125.866
ENSGALG00000033816	1157.25	1035.04	948.996	549.547	481.699	461.535	1047.09	497.593	1.07541	8.33669e-19	1.91251e-17	KCTD12	1	155899968	155900945	+	978	protein_coding	potassium channel tetramerization domain containing 12 [Source:NCBI gene;Acc:107051871]	K_tetra	1034	1182	1038	415	630	431	35.2271	31.5069	28.8878	16.7284	14.6631	14.0493
ENSGALG00000014442	128586	138203	130952	184089	170492	175374	132580	176652	-0.413985	8.41675e-19	1.92855e-17	GAPDH	1	77619214	77623350	+	1665	protein_coding	glyceraldehyde-3-phosphate dehydrogenase [Source:NCBI gene;Acc:374193]	-	114891	157826	143234	139018	222982	163771	2299.15	2471.1	2341.46	3291.56	3048.45	3135.73
ENSGALG00000046085	198.098	119.966	181.937	587.949	493.168	520.431	166.667	533.849	-1.68271	8.96335e-19	2.04995e-17	FAM110D	23	3350436	3351473	-	1038	protein_coding	family with sequence similarity 110 member D [Source:NCBI gene;Acc:419603]	-	177	137	199	444	645	486	5.68161	3.44073	5.21808	16.8628	14.1444	14.9264
ENSGALG00000007948	280.919	292.472	204.793	59.5894	52.7575	51.4006	259.395	54.5825	2.2533	8.96814e-19	2.04995e-17	LRRC4C	5	20745722	21182056	-	3109	protein_coding	leucine rich repeat containing 4C [Source:NCBI gene;Acc:428862]	I-set	251	334	224	45	69	48	2.68998	2.80061	1.96102	0.570606	0.505186	0.492194
ENSGALG00000030687	336.879	281.964	326.389	647.538	857.882	800.993	315.077	768.805	-1.29184	9.93076e-19	2.26727e-17	LGI3	22	62899	68531	+	2570	protein_coding	leucine rich repeat LGI family member 3 [Source:HGNC Symbol;Acc:HGNC:18711]	-	301	322	357	489	1122	748	3.90237	3.26625	3.78086	7.50103	9.93763	9.27863
ENSGALG00000002187	4101.86	5821.43	4550.24	2559.7	2394.73	2794.91	4824.51	2583.11	0.902288	1.05991e-18	2.41696e-17	HSD17B4	Z	71751384	71806908	-	2717	protein_coding	Gallus gallus hydroxysteroid 17-beta dehydrogenase 4 (HSD17B4), mRNA. [Source:RefSeq mRNA;Acc:NM_204943]	adh_short	3665	6648	4977	1933	3132	2610	44.9448	63.7864	49.8578	28.047	26.2395	30.6243
ENSGALG00000010664	2494.69	2517.54	2468.49	3717.05	4629.66	5416.34	2493.57	4587.68	-0.88029	1.08612e-18	2.47375e-17	KIF26B	3	34279395	34717416	-	6707	protein_coding	kinesin family member 26B [Source:NCBI gene;Acc:100859813]	Kinesin	2229	2875	2700	2807	6055	5058	11.0733	11.1747	10.957	16.4991	20.5499	24.0417
ENSGALG00000006805	618.917	478.114	510.154	1141.47	1174.43	1040.86	535.728	1118.92	-1.06591	1.11684e-18	2.54067e-17	PLSCR1	9	11715875	11727846	-	1609	protein_coding	phospholipid scramblase 1 [Source:NCBI gene;Acc:424883]	Scramblase	553	546	558	862	1536	972	11.4516	8.84634	9.43916	21.1201	21.7299	19.2586
ENSGALG00000006035	2039.18	2374.81	2367.92	3650.84	3489.64	4095.99	2260.63	3745.49	-0.727095	1.17239e-18	2.66386e-17	PDE3B	5	10693066	10768567	+	4352	protein_coding	Gallus gallus phosphodiesterase 3B (PDE3B), mRNA. [Source:RefSeq mRNA;Acc:NM_001031182]	-	1822	2712	2590	2757	4564	3825	13.9494	16.2453	16.1982	24.9743	23.8715	28.0194
ENSGALG00000040582	2352.55	2455.37	2195.12	3427.05	3634.15	3647.3	2334.35	3569.5	-0.613286	1.20648e-18	2.73804e-17	LMX1B	17	10356719	10450700	+	1771	protein_coding	LIM homeobox transcription factor 1 beta [Source:NCBI gene;Acc:396312]	Homeobox	2102	2804	2401	2588	4753	3406	39.5466	41.2749	36.9002	57.609	61.0903	61.3115
ENSGALG00000034163	1763.86	1812.63	1847.71	2795.41	2684.51	2949.11	1808.06	2809.68	-0.635011	1.22821e-18	2.78404e-17	CRTAP	2	44415479	44436885	+	1914	protein_coding	Gallus gallus cartilage associated protein (CRTAP), mRNA. [Source:RefSeq mRNA;Acc:NM_205100]	-	1576	2070	2021	2111	3511	2754	27.4353	28.1939	28.7395	43.4802	41.7554	45.8709
ENSGALG00000036949	3372.14	3105.11	3572.9	1855.22	2175.29	2087.08	3350.05	2039.2	0.713956	1.2421e-18	2.81217e-17	ASAP3	23	2336751	2352001	-	3174	protein_coding	ArfGAP with SH3 domain, ankyrin repeat and PH domain 3 [Source:NCBI gene;Acc:429809]	PH	3013	3546	3908	1401	2845	1949	31.6292	29.1245	33.5122	17.4011	20.4032	19.5758
ENSGALG00000012109	8177.98	8220.75	8271.26	11569.6	10951.4	10843.4	8223.33	11121.5	-0.435148	1.25198e-18	2.83117e-17	EIF3M	5	5765071	5800938	+	1378	protein_coding	Gallus gallus eukaryotic translation initiation factor 3 subunit M (EIF3M), mRNA. [Source:RefSeq mRNA;Acc:NM_001006406]	-	7307	9388	9047	8737	14323	10126	176.679	177.603	178.694	249.953	236.596	234.263
ENSGALG00000015780	4701.75	4622.64	5438.9	7355.98	7272.89	7536.62	4921.1	7388.49	-0.586019	1.2648e-18	2.85678e-17	PNRC1	3	75829783	75832053	-	1734	protein_coding	Gallus gallus proline rich nuclear receptor coactivator 1 (PNRC1), mRNA. [Source:RefSeq mRNA;Acc:NM_001012291]	-	4201	5279	5949	5555	9512	7038	80.7233	79.3651	93.3792	126.293	124.867	129.394
ENSGALG00000012792	2538.34	2501.78	2318.55	3532.99	4091.38	3920.37	2452.89	3848.25	-0.651315	1.30323e-18	2.94008e-17	HIPK2	1	56021548	56144368	+	4199	protein_coding	homeodomain interacting protein kinase 2 [Source:HGNC Symbol;Acc:HGNC:14402]	Pkinase	2268	2857	2536	2668	5351	3661	17.9967	17.7375	16.4384	25.0487	29.0076	27.7952
ENSGALG00000009556	1828.77	1756.59	1674.91	2701.39	2747.21	3130.08	1753.42	2859.56	-0.706172	1.37911e-18	3.10757e-17	PRICKLE1	1	29774813	29833578	-	2912	protein_coding	prickle planar cell polarity protein 1 [Source:NCBI gene;Acc:417793]	LIM	1634	2006	1832	2040	3593	2923	18.6963	17.9584	17.1234	27.6175	28.086	32.0002
novel.313	40.2911	46.4103	55.7695	239.682	215.618	230.232	47.4903	228.51	-2.2597	1.45148e-18	3.26677e-17	-	3	59947900	59953678	+	4773	-	- && - && -	-	36	53	61	181	282	215	0.251308	0.289475	0.347851	1.49497	1.34487	1.43603
ENSGALG00000005922	36390.7	36010	38097	49132.1	46845.6	48728.9	36832.6	48235.5	-0.389003	1.53374e-18	3.44784e-17	RPL5	8	14447758	14455256	-	1288	protein_coding	ribosomal protein L5 [Source:NCBI gene;Acc:395269]	-	32515	41123	41670	37103	61268	45505	841.13	832.33	880.568	1135.63	1082.78	1126.31
ENSGALG00000016797	1110.24	1233.81	1118.13	654.159	545.161	543.99	1154.06	581.103	0.994627	1.61249e-18	3.62059e-17	FHL2	1	136441653	136481145	-	2631	protein_coding	four and a half LIM domains 2 [Source:NCBI gene;Acc:418726]	LIM	992	1409	1223	494	713	508	12.5628	13.961	12.652	7.40203	6.16868	6.15543
ENSGALG00000001264	1439.29	1298.61	1182.13	723.018	653.734	657.5	1306.68	678.084	0.947625	1.6233e-18	3.64056e-17	PLXNA2	26	2758582	2845137	-	5728	protein_coding	plexin A2 [Source:NCBI gene;Acc:419857]	Sema	1286	1483	1293	546	855	614	7.48055	6.7494	6.14399	3.75781	3.39771	3.41728
ENSGALG00000044501	94.0127	104.204	106.968	290.002	430.47	383.363	101.728	367.945	-1.85738	1.6397e-18	3.67301e-17	-	4	90860289	90865394	+	508	lncRNA	-	-	84	119	117	219	563	358	5.50948	6.10675	6.2687	16.9952	25.2271	22.4665
ENSGALG00000040954	633.466	493.876	660.091	247.627	193.444	177.76	595.811	206.277	1.53619	1.66528e-18	3.72592e-17	GPR37	1	21985328	21998153	+	2455	protein_coding	G protein-coupled receptor 37 [Source:HGNC Symbol;Acc:HGNC:4494]	7tm_1	566	564	722	187	253	166	7.68175	5.989	8.00462	3.00286	2.34581	2.15562
ENSGALG00000008018	5959.73	4669.05	4869.32	8297.49	8160.59	8259.44	5166.03	8239.17	-0.674139	1.85265e-18	4.14027e-17	SNAI1	20	13790217	13793622	-	1756	protein_coding	snail family transcriptional repressor 1 [Source:NCBI gene;Acc:396047]	zf-C2H2	5325	5332	5326	6266	10673	7713	101.039	79.1576	82.5528	140.673	138.352	140.028
novel.500	545.05	570.059	528.439	23.8358	16.8212	3.21254	547.849	14.6232	5.2388	1.88522e-18	4.2081e-17	-	6	3810219	3817307	-	2955	-	- && - && PF15854:G-protein coupled receptor ligand 15	-	487	651	578	18	22	3	5.4912	5.74315	5.32385	0.240137	0.169468	0.0323653
ENSGALG00000047269	767.77	821.375	868.541	1427.5	1451.98	1445.64	819.229	1441.71	-0.81454	1.89703e-18	4.22951e-17	TMEM135	1	189832689	189999103	-	4155	protein_coding	transmembrane protein 135 [Source:HGNC Symbol;Acc:HGNC:26167]	-	686	938	950	1078	1899	1350	5.50109	5.88517	6.22311	10.228	10.4034	10.3581
ENSGALG00000007260	3237.84	3846.8	3738.38	5451.77	5485.25	5550.2	3607.68	5495.74	-0.606386	2.02513e-18	4.50982e-17	ZEB1	2	14388433	14494158	-	5315	protein_coding	Gallus gallus zinc finger E-box binding homeobox 1 (ZEB1), mRNA. [Source:RefSeq mRNA;Acc:NM_205131]	-	2893	4393	4089	4117	7174	5183	18.136	21.5469	20.9396	30.5367	30.7243	31.088
ENSGALG00000032098	81.7015	39.405	72.2261	286.029	419.001	285.916	64.4442	330.316	-2.37019	2.04226e-18	4.54265e-17	ARTN	8	20688080	20690861	+	2424	protein_coding	artemin [Source:HGNC Symbol;Acc:HGNC:727]	-	73	45	79	216	548	267	1.00343	0.483957	0.887053	3.5129	5.14602	3.51151
ENSGALG00000030011	664.804	735.559	645.463	1256.67	1214.95	1381.39	681.942	1284.34	-0.912014	2.1895e-18	4.86448e-17	ZNF704	2	121005791	121083584	-	3030	protein_coding	zinc finger protein 704 [Source:NCBI gene;Acc:420194]	-	594	840	706	949	1589	1290	6.5319	7.22709	6.34187	12.3472	11.9373	13.5726
ENSGALG00000016881	39.1719	62.1723	43.8842	286.029	236.262	215.24	48.4095	245.844	-2.33382	2.51205e-18	5.57459e-17	GPR183	1	146022451	146033636	+	2140	protein_coding	G protein-coupled receptor 183 [Source:NCBI gene;Acc:769212]	7tm_1	35	71	48	216	309	201	0.544941	0.864911	0.610496	3.9791	3.28676	2.99432
ENSGALG00000034973	4805.84	4215.46	4806.23	6680.63	7132.2	6686.36	4609.18	6833.07	-0.568875	2.53924e-18	5.62835e-17	FZD7	7	11682384	11685456	+	3073	protein_coding	Gallus gallus frizzled class receptor 7 (FZD7), mRNA. [Source:RefSeq mRNA;Acc:NM_204221]	Fz	4294	4814	5257	5045	9328	6244	46.5581	40.8386	46.5619	64.7207	69.0954	64.7763
ENSGALG00000039335	1223.28	1312.62	1300.07	1971.75	2182.17	2124.56	1278.66	2092.83	-0.711434	2.57799e-18	5.70759e-17	SLC25A22	5	16016176	16051789	+	3048	protein_coding	Gallus gallus solute carrier family 25 (mitochondrial carrier: glutamate), member 22 (SLC25A22), mRNA. [Source:RefSeq mRNA;Acc:NM_001252068]	Mito_carr	1093	1499	1422	1489	2854	1984	11.9481	12.8208	12.6981	19.2586	21.3139	20.7512
ENSGALG00000017347	5368.79	3853.81	5430.67	1757.23	1325.05	1498.11	4884.42	1526.8	1.6785	2.62569e-18	5.80643e-17	HBBR	1	197288212	197289402	-	540	protein_coding	Gallus gallus hemoglobin beta, subunit rho (HBBR), mRNA. [Source:RefSeq mRNA;Acc:NM_001004390]	-	4797	4401	5940	1327	1733	1399	295.986	212.464	299.397	96.8773	73.0513	82.5923
ENSGALG00000032190	887.524	739.062	795.401	325.755	338.718	400.497	807.329	354.99	1.18378	2.64465e-18	5.84157e-17	MICAL1	26	32473	39771	+	3518	protein_coding	microtubule associated monooxygenase, calponin and LIM domain containing 1 [Source:HGNC Symbol;Acc:HGNC:20619]	CH	793	844	870	246	443	374	7.51057	6.25422	6.73099	2.75667	2.86636	3.38915
ENSGALG00000017084	3010.64	2931.73	2775.68	4332.81	4109.73	4472.93	2906.02	4305.16	-0.566808	2.86741e-18	6.32627e-17	UBL3	1	176669159	176726085	+	2178	protein_coding	Gallus gallus ubiquitin like 3 (UBL3), mRNA. [Source:RefSeq mRNA;Acc:NM_001012829]	-	2690	3348	3036	3272	5375	4177	41.1519	40.0732	37.9402	59.2243	56.1751	61.1395
ENSGALG00000015497	292.111	303.856	219.421	72.8315	53.5221	42.8339	271.796	56.3958	2.28115	3.02516e-18	6.66657e-17	VGLL3	1	94356495	94376726	+	1415	protein_coding	vestigial like family member 3 [Source:NCBI gene;Acc:418462]	-	261	347	240	55	70	40	6.14581	6.39293	4.61647	1.53233	1.12607	0.901196
ENSGALG00000012444	7199.8	6870.48	6486.63	4711.54	4957.67	4686.02	6852.3	4785.08	0.517172	3.07794e-18	6.77503e-17	ACVR2A	7	34497511	34552031	+	3121	protein_coding	Gallus gallus activin A receptor type 2A (ACVR2A), mRNA. [Source:RefSeq mRNA;Acc:NM_205367]	Pkinase	6433	7846	7095	3558	6484	4376	68.6776	65.5362	61.8748	44.9425	47.2904	44.6991
ENSGALG00000010244	4353.68	4234.72	4149.8	2991.39	2711.28	2930.91	4246.07	2877.86	0.562449	3.22517e-18	7.0909e-17	AKR1A1	8	21508992	21528082	+	3270	protein_coding	aldo-keto reductase family 1 member A1 [Source:NCBI gene;Acc:424599]	Aldo_ket_red	3890	4836	4539	2259	3546	2737	39.6367	38.5536	37.7805	27.2341	24.6839	26.6835
ENSGALG00000016455	936.769	1007.02	927.054	1567.86	1882.45	1674.8	956.946	1708.37	-0.837914	3.2933e-18	7.22537e-17	GREB1	3	97305446	97393711	+	5916	protein_coding	growth regulating estrogen receptor binding 1 [Source:NCBI gene;Acc:421944]	-	837	1150	1014	1184	2462	1564	4.71403	5.06753	4.66514	7.88984	9.47291	8.42799
ENSGALG00000033593	1681.04	1367.79	1214.13	2596.77	2543.06	2734.94	1420.99	2624.93	-0.886928	3.29393e-18	7.22537e-17	UBE2E2	2	36805788	37055784	+	1301	protein_coding	ubiquitin conjugating enzyme E2 E2 [Source:NCBI gene;Acc:776043]	UQ_con	1502	1562	1328	1961	3326	2554	38.467	31.299	27.7828	59.4217	58.1927	62.5834
ENSGALG00000026727	494.686	575.313	496.44	205.252	103.221	123.147	522.146	143.874	1.87816	3.41577e-18	7.48401e-17	SLC30A10	3	18978772	18984357	+	1597	protein_coding	solute carrier family 30 member 10 [Source:HGNC Symbol;Acc:HGNC:25355]	-	442	657	543	155	135	115	9.22174	10.7248	9.25444	3.82624	1.92421	2.29566
ENSGALG00000029897	14077.3	14567.6	14360.2	20125.3	18460.5	19110.3	14335	19232.1	-0.423533	3.48118e-18	7.61854e-17	RPL30	2	127365381	127369732	-	1556	protein_coding	ribosomal protein L30 [Source:NCBI gene;Acc:425416]	-	12578	16636	15707	15198	24144	17846	269.338	278.719	274.751	385.054	353.202	365.634
ENSGALG00000051776	171.237	236.43	117.025	21.1873	19.8796	14.9918	174.897	18.6863	3.22875	3.50303e-18	7.65755e-17	-	7	15338261	15357212	+	18318	protein_coding	-	fn3	153	270	128	16	26	14	0.278297	0.384249	0.19019	0.0344339	0.0323086	0.0243649
ENSGALG00000014930	919.981	1012.27	866.713	1583.75	1634.72	1664.1	932.988	1627.52	-0.802643	3.6652e-18	8.00285e-17	ENC1	Z	24273701	24275470	+	1770	protein_coding	ectodermal-neural cortex 1 [Source:NCBI gene;Acc:427203]	BACK	822	1156	948	1196	2138	1554	15.4737	17.026	14.5777	26.6381	27.4953	27.9894
ENSGALG00000004460	880.809	814.369	799.058	1422.2	1432.86	1479.91	831.412	1444.99	-0.798664	3.75231e-18	8.18365e-17	FOXK1	14	4353687	4396536	+	2630	protein_coding	forkhead box K1 [Source:HGNC Symbol;Acc:HGNC:23480]	Fork_head	787	930	874	1074	1874	1382	9.97044	9.21837	9.04505	16.0988	16.2195	16.752
ENSGALG00000002632	627.87	607.712	583.294	1251.38	1123.96	1079.41	606.292	1151.58	-0.924656	3.96302e-18	8.63329e-17	CALCRL	7	1118003	1183599	+	3609	protein_coding	calcitonin receptor like receptor [Source:NCBI gene;Acc:423990]	7tm_2	561	694	638	945	1470	1008	5.1793	5.01302	4.81159	10.3226	9.27158	8.90408
ENSGALG00000027526	1655.29	1448.35	1785.54	3052.3	2710.51	3909.66	1629.73	3224.16	-0.983942	4.16947e-18	9.07265e-17	-	23	5019801	5030095	-	2725	pseudogene	-	Collagen	1479	1654	1953	2305	3545	3651	18.0841	15.8233	19.507	33.3464	29.6124	42.7131
ENSGALG00000026470	3416.91	3465.01	3334.28	4655.92	5259.69	5099.37	3405.4	5004.99	-0.556626	4.7907e-18	1.04125e-16	-	4	77382523	77410076	+	7523	protein_coding	-	-	3053	3957	3647	3516	6879	4762	13.5217	13.712	13.1947	18.4248	20.8141	20.1797
ENSGALG00000040360	254.058	285.467	365.702	875.302	763.072	686.412	301.742	774.929	-1.35685	4.84339e-18	1.0515e-16	DUSP1	13	9770031	9772644	-	1877	protein_coding	Gallus gallus dual specificity phosphatase 1 (DUSP1), mRNA. [Source:RefSeq mRNA;Acc:NM_001085359]	DSPc	227	326	400	661	998	641	4.02955	4.52773	5.80031	13.883	12.1029	10.887
ENSGALG00000038789	402.911	367.78	411.414	144.339	97.8689	77.1009	394.035	106.436	1.90113	5.05607e-18	1.09642e-16	CLIC3	17	778807	781437	-	1482	protein_coding	chloride intracellular channel 3 [Source:NCBI gene;Acc:417293]	-	360	420	450	109	128	72	8.09375	7.38802	8.26456	2.8995	1.96601	1.54882
ENSGALG00000029102	1713.49	1615.6	1507.6	2778.19	2489.54	2560.39	1612.23	2609.38	-0.694205	5.08344e-18	1.1011e-16	PXYLP1	9	6951131	7048776	+	3528	protein_coding	2-phosphoxylose phosphatase 1 [Source:NCBI gene;Acc:424815]	Acid_phosphat_A	1531	1845	1649	2098	3256	2391	14.4591	13.6331	12.7218	23.4435	21.0077	21.6056
ENSGALG00000032647	3114.73	3271.49	2988.7	4393.73	4642.66	4653.9	3124.97	4563.43	-0.546686	5.13726e-18	1.1115e-16	CLASP2	2	44615726	44749055	-	4563	protein_coding	Gallus gallus cytoplasmic linker associated protein 2 (CLASP2), mRNA. [Source:RefSeq mRNA;Acc:NM_001177385]	-	2783	3736	3269	3318	6072	4346	20.3216	21.3444	19.4993	28.6662	30.2904	30.3637
ENSGALG00000034347	2869.62	2722.45	2776.59	3958.06	4924.03	4472.93	2789.55	4451.67	-0.676078	5.30728e-18	1.14698e-16	KIF21B	26	289608	321420	+	9262	protein_coding	kinesin family member 21B [Source:NCBI gene;Acc:421178]	Kinesin	2564	3109	3037	2989	6440	4177	9.22377	8.7507	8.92473	12.7223	15.8272	14.3772
ENSGALG00000036229	99767.6	96688.4	103578	77062.3	78475.6	76932.8	100011	77490.3	0.368047	5.37436e-18	1.16015e-16	ND4	MT	11486	12863	+	1378	protein_coding	NADH dehydrogenase subunit 4 [Source:NCBI gene;Acc:807643]	-	89142	110417	113292	58195	102636	71843	2155.4	2088.88	2237.72	1664.87	1695.41	1662.08
ENSGALG00000008629	273.084	165.501	145.366	712.424	638.442	577.186	194.651	642.684	-1.72952	5.79707e-18	1.24999e-16	MRC1	2	19573334	19621981	-	4377	protein_coding	Gallus gallus mannose receptor C-type 1 (MRC1), mRNA. [Source:RefSeq mRNA;Acc:NM_001319007]	Lectin_C	244	189	159	538	835	539	1.85741	1.12567	0.988726	4.84563	4.34243	3.9258
ENSGALG00000000122	48095.3	46413.8	49380.7	64375.1	60854.6	62531	47963.3	62586.9	-0.383859	5.93527e-18	1.27833e-16	RACK1	16	2525327	2529817	-	2166	protein_coding	receptor for activated C kinase 1 [Source:NCBI gene;Acc:417044]	WD40	42973	53004	54012	48614	79590	58394	661.047	637.936	678.714	884.805	836.418	859.459
ENSGALG00000014776	3131.52	3386.2	3486.96	4696.97	5349.15	5701.19	3334.89	5249.1	-0.654701	6.11886e-18	1.31639e-16	TBX15	1	79496664	79585348	+	1806	protein_coding	T-box 15 [Source:NCBI gene;Acc:418313]	T-box	2798	3867	3814	3547	6996	5324	51.6209	55.8192	57.4802	77.4263	88.177	93.9801
ENSGALG00000008349	824.849	782.845	832.885	1493.71	1338.82	1609.48	813.527	1480.67	-0.862822	6.2849e-18	1.35058e-16	LMCD1	12	19629856	19651438	+	1628	protein_coding	LIM and cysteine rich domains 1 [Source:NCBI gene;Acc:416113]	LIM	737	894	911	1128	1751	1503	15.0837	14.3156	15.2307	27.3149	24.4825	29.432
ENSGALG00000032335	11226.7	10821.5	11934.7	15548.9	15073.3	16366.8	11327.6	15663	-0.467374	6.86405e-18	1.47337e-16	MARCKSL1	23	5269045	5270797	+	1389	protein_coding	Gallus gallus MARCKS like 1 (MARCKSL1), mRNA. [Source:RefSeq mRNA;Acc:NM_001080718]	-	10031	12358	13054	11742	19714	15284	240.623	231.938	255.798	333.261	323.069	350.792
ENSGALG00000006297	148.853	157.62	228.564	10.5937	23.7026	26.7712	178.346	20.3558	3.10014	7.12551e-18	1.52777e-16	TRPC7	13	15696791	15759768	+	4821	protein_coding	transient receptor potential cation channel subfamily C member 7 [Source:HGNC Symbol;Acc:HGNC:20754]	Ion_trans	133	180	250	8	31	25	0.9192	0.973335	1.41143	0.0654181	0.146369	0.165317
ENSGALG00000010402	58.1983	51.6643	74.9688	368.13	249.26	245.224	61.6105	287.538	-2.21739	7.31271e-18	1.56614e-16	HPGDS	4	37170329	37196424	-	1735	protein_coding	hematopoietic prostaglandin D synthase [Source:NCBI gene;Acc:395863]	GST_N	52	59	82	278	326	229	0.998618	0.886501	1.28638	6.3167	4.27702	4.20777
ENSGALG00000028047	364.859	287.218	300.79	92.6946	90.9875	66.3925	317.622	83.3582	1.92768	7.67969e-18	1.64288e-16	RHOV	5	24508497	24512475	-	696	protein_coding	ras homolog family member V [Source:NCBI gene;Acc:428868]	Ras	326	328	329	70	119	62	15.6064	12.2855	12.866	3.96491	3.89189	2.83987
ENSGALG00000008051	5191.96	5475.54	5209.42	3694.54	3842.12	3729.76	5292.31	3755.47	0.494512	7.85302e-18	1.67808e-16	MTMR3	15	11209733	11284143	-	6313	protein_coding	Gallus gallus myotubularin related protein 3 (MTMR3), mRNA. [Source:RefSeq mRNA;Acc:NM_001305666]	FYVE	4639	6253	5698	2790	5025	3483	24.4841	25.8214	24.5664	17.4226	18.1186	17.5887
ENSGALG00000034860	913.266	1091.96	950.824	495.254	503.108	466.889	985.348	488.417	1.01292	7.87266e-18	1.68038e-16	BCHE	9	21107790	21154158	+	4523	protein_coding	butyrylcholinesterase [Source:NCBI gene;Acc:395358]	COesterase	816	1247	1040	374	658	436	6.01117	7.18732	6.25838	3.25979	3.31148	3.07309
ENSGALG00000007993	1893.68	2086.71	1410.69	692.561	866.293	881.307	1797.03	813.387	1.14092	8.05256e-18	1.71686e-16	DCX	4	13231208	13304309	+	2807	protein_coding	Gallus gallus doublecortin (DCX), transcript variant 1, mRNA. [Source:RefSeq mRNA;Acc:NM_204335]	-	1692	2383	1543	523	1133	823	20.0841	22.1314	14.9616	7.34521	9.18778	9.34701
ENSGALG00000009875	2233.92	2234.7	2021.42	3465.45	3300.78	3191.12	2163.35	3319.12	-0.617348	8.23805e-18	1.75444e-16	HMGA2	1	34324330	34428910	+	479	protein_coding	Gallus gallus high mobility group AT-hook 2 (HMGA2), mRNA. [Source:RefSeq mRNA;Acc:NM_205001]	-	1996	2552	2211	2617	4317	2980	138.842	138.89	125.634	215.384	205.149	198.334
ENSGALG00000008661	618.917	500.005	545.81	1028.91	1112.49	1161.87	554.911	1101.09	-0.991886	8.36803e-18	1.78013e-16	CYR61	8	16587842	16590293	-	1803	protein_coding	Gallus gallus cysteine rich angiogenic inducer 61 (CYR61), mRNA. [Source:RefSeq mRNA;Acc:NM_001031563]	VWC	553	571	597	777	1455	1085	10.2194	8.25595	9.01226	16.9891	18.3692	19.1845
ENSGALG00000047813	2355.91	2049.06	2174.1	3232.39	3501.87	3727.62	2193.02	3487.29	-0.670677	8.45525e-18	1.79667e-16	-	4	68787880	68812767	+	3935	protein_coding	amyloid beta precursor protein binding family B member 2 [Source:NCBI gene;Acc:422781]	PID	2105	2340	2378	2441	4580	3481	17.8239	15.5024	16.4484	24.455	26.4938	28.2017
ENSGALG00000032889	482.374	394.05	470.841	852.791	1019.98	993.745	449.088	955.505	-1.09315	8.57252e-18	1.81956e-16	RBFOX3	18	9716580	9743410	+	2129	protein_coding	RNA binding fox-1 homolog 3 [Source:HGNC Symbol;Acc:HGNC:27097]	RRM_1	431	450	515	644	1334	928	6.74523	5.51015	6.58395	11.9249	14.2628	13.8959
ENSGALG00000001603	3936.22	4392.34	3963.29	5965.56	6080.11	5767.58	4097.28	5937.75	-0.534984	8.98391e-18	1.90475e-16	NARF	18	3478570	3492518	-	3512	protein_coding	nuclear prelamin A recognition factor [Source:NCBI gene;Acc:417341]	Fe_hyd_lg_C	3517	5016	4335	4505	7952	5386	33.3667	37.2332	33.5962	50.5691	51.5401	48.8908
ENSGALG00000001143	2487.98	2317.01	1898.91	3709.11	4021.8	3677.29	2234.63	3802.73	-0.768328	9.20308e-18	1.94904e-16	ETS1	24	907941	974253	-	2971	protein_coding	v-ets avian erythroblastosis virus E26 oncogene homolog 1 [Source:NCBI gene;Acc:396235]	Ets	2223	2646	2077	2801	5260	3434	24.9306	23.2174	19.0278	37.1668	40.3001	36.8479
ENSGALG00000011250	623.393	619.096	667.405	303.244	271.433	269.853	636.632	281.51	1.18093	9.42009e-18	1.99278e-16	ASIC4	7	22086695	22105857	-	3660	protein_coding	acid sensing ion channel subunit family member 4 [Source:NCBI gene;Acc:769191]	-	557	707	730	229	355	252	5.07072	5.03576	5.42871	2.4666	2.20786	2.195
ENSGALG00000009572	641.301	588.448	529.353	225.116	259.2	222.736	586.367	235.684	1.30916	1.08222e-17	2.28686e-16	ADAMTS20	1	30046660	30129302	-	5721	protein_coding	ADAM metallopeptidase with thrombospondin type 1 motif 20 [Source:NCBI gene;Acc:417794]	TSP_1	573	672	579	170	339	208	3.33717	3.06213	2.75462	1.17144	1.34881	1.15906
ENSGALG00000003574	1259.1	1476.37	1426.24	635.62	777.599	542.919	1387.24	652.046	1.08574	1.11141e-17	2.34592e-16	LPCAT2	11	3655780	3683801	-	4249	protein_coding	Gallus gallus lysophosphatidylcholine acyltransferase 2 (LPCAT2), mRNA. [Source:RefSeq mRNA;Acc:NM_001030568]	Acyltransferase	1125	1686	1560	480	1017	507	8.82188	10.3442	9.99294	4.45348	5.44826	3.80397
ENSGALG00000036258	1251.26	1369.54	1387.84	712.424	733.252	788.143	1336.21	744.607	0.843869	1.1224e-17	2.36649e-16	PCDH8	1	167019707	167023223	+	2997	protein_coding	Gallus gallus protocadherin 8 (PCDH8), mRNA. [Source:RefSeq mRNA;Acc:NM_001098609]	Cadherin	1118	1564	1518	538	959	736	12.4294	13.6043	13.7861	7.07686	7.28375	7.82901
ENSGALG00000010494	357.024	215.414	346.502	68.8589	68.0495	70.6759	306.313	69.1947	2.14505	1.14085e-17	2.40273e-16	SLC5A9	8	22961544	22982526	+	2184	protein_coding	solute carrier family 5 member 9 [Source:HGNC Symbol;Acc:HGNC:22146]	-	319	246	379	52	89	66	4.86669	2.93636	4.72326	0.938633	0.9276	0.9634
novel.92	3158.38	3170.79	3550.96	4710.21	4918.68	5001.92	3293.38	4876.94	-0.566448	1.25064e-17	2.63104e-16	-	12	2847819	2849849	+	1149	-	- && Q9CX62.2 RecName: Full=Protein FAM212A && -	-	2822	3621	3884	3557	6433	4671	81.8337	82.1553	92.0056	122.042	127.443	129.6
ENSGALG00000023510	6141.04	5803.91	5836.6	4237.47	4340.64	4082.07	5927.18	4220.06	0.489421	1.2625e-17	2.65307e-16	ERP29	15	6557193	6561304	-	1955	protein_coding	Gallus gallus endoplasmic reticulum protein 29 (ERP29), mRNA. [Source:RefSeq mRNA;Acc:NM_001276324]	-	5487	6628	6384	3200	5677	3812	93.5155	88.3818	88.8794	64.528	66.0991	62.1615
ENSGALG00000044612	430.891	423.822	429.699	165.526	162.095	138.139	428.138	155.254	1.46347	1.27177e-17	2.66959e-16	INAVA	26	1139844	1143486	-	1698	protein_coding	innate immunity activator [Source:HGNC Symbol;Acc:HGNC:25599]	-	385	484	470	125	212	129	7.55472	7.43078	7.53382	2.90213	2.84198	2.42196
ENSGALG00000029999	2343.6	2174.28	2473.06	3457.51	3669.32	3502.74	2330.31	3543.19	-0.60539	1.33473e-17	2.79866e-16	CCDC102A	11	549883	554714	+	2366	protein_coding	coiled-coil domain containing 102A [Source:NCBI gene;Acc:427528]	Myosin_tail_1	2094	2483	2705	2611	4799	3271	29.4888	27.3583	31.1177	43.5048	46.1699	44.0739
ENSGALG00000011176	1551.21	1792.49	1732.51	1044.8	897.642	903.794	1692.07	948.746	0.838451	1.35884e-17	2.84609e-16	SCRN1	2	33867648	33902516	-	2842	protein_coding	secernin 1 [Source:NCBI gene;Acc:420635]	-	1386	2047	1895	789	1174	844	16.2493	18.7768	18.1485	10.9445	9.40302	9.46747
ENSGALG00000035610	2606.61	2390.57	2451.11	3826.96	3579.86	3649.44	2482.77	3685.42	-0.569806	1.42389e-17	2.97905e-16	PPM1D	19	8099842	8120568	-	2303	protein_coding	protein phosphatase, Mg2+/Mn2+ dependent 1D [Source:NCBI gene;Acc:417644]	PP2C	2329	2730	2681	2890	4682	3408	33.6954	30.9026	31.6853	49.4708	46.2765	47.176
ENSGALG00000040023	870.736	871.288	895.055	1497.68	1634.72	1431.72	879.026	1521.37	-0.792696	1.46683e-17	3.06551e-16	MAPK11	1	20565752	20594690	-	1083	protein_coding	mitogen-activated protein kinase 11 [Source:HGNC Symbol;Acc:HGNC:6873]	Pkinase	778	995	979	1131	2138	1337	23.9357	23.9509	24.6042	41.1698	44.9368	39.3567
ENSGALG00000029788	156.688	129.599	133.481	417.126	412.885	733.53	139.922	521.18	-1.89918	1.54281e-17	3.22076e-16	CCK	2	43773646	43778740	-	1097	protein_coding	cholecystokinin [Source:NCBI gene;Acc:414884]	Gastrin	140	148	146	315	540	685	4.25223	3.51708	3.62244	11.3201	11.205	19.9067
ENSGALG00000047910	58.1983	47.286	14.6281	309.865	266.081	260.216	40.0374	278.721	-2.80973	1.61561e-17	3.36904e-16	-	2	65530236	65532367	+	977	lncRNA	-	-	52	54	16	234	348	243	1.77339	1.44087	0.445739	9.44205	8.10789	7.92916
ENSGALG00000012336	594.294	563.053	459.87	1113.66	1210.36	1021.59	539.072	1115.2	-1.05134	1.66199e-17	3.46196e-16	STXBP5	3	47205516	47305776	+	3716	protein_coding	syntaxin binding protein 5 [Source:NCBI gene;Acc:421620]	-	531	643	503	841	1583	954	4.76118	4.51089	3.68424	8.92206	9.6968	8.18443
ENSGALG00000037860	1585.9	1612.1	1413.44	2318.69	2905.48	2775.63	1537.15	2666.6	-0.796722	1.68421e-17	3.5044e-16	-	22	3850881	3853124	+	783	protein_coding	-	-	1417	1841	1546	1751	3800	2592	60.2981	61.2941	53.7407	88.1595	110.47	105.533
ENSGALG00000015122	213.767	288.094	242.277	552.195	696.552	663.925	248.046	637.557	-1.36127	1.7351e-17	3.60635e-16	TAF4B	2	104150943	104221821	+	2597	protein_coding	TATA-box binding protein associated factor 4b [Source:NCBI gene;Acc:421086]	-	191	329	265	417	911	620	2.45051	3.30256	2.77734	6.33008	7.9849	7.61089
ENSGALG00000042744	558.48	468.481	634.492	1186.49	1263.89	1055.85	553.818	1168.74	-1.07884	1.74946e-17	3.63223e-16	RGS2	8	3955424	3958244	-	1451	protein_coding	Gallus gallus regulator of G-protein signaling 2 (RGS2), mRNA. [Source:RefSeq mRNA;Acc:NM_204395]	RGS	499	535	694	896	1653	986	11.4585	9.61199	13.0181	24.3436	25.9316	21.6633
ENSGALG00000047805	778.962	788.975	824.657	387.993	404.474	393.001	797.531	395.156	1.01206	1.89583e-17	3.93183e-16	-	30	1178036	1181513	-	1266	protein_coding	-	-	696	901	902	293	529	367	18.3177	18.5532	19.3922	9.12386	9.51142	9.24161
ENSGALG00000011577	573.03	608.588	389.472	173.471	178.152	156.344	523.697	169.322	1.62739	2.17522e-17	4.50636e-16	CNTNAP5	7	24417886	24674006	-	4348	protein_coding	Gallus gallus contactin associated protein like 5 (CNTNAP5), mRNA. [Source:RefSeq mRNA;Acc:NM_001048079]	F5_F8_type_C	512	695	426	131	233	146	3.92352	4.16699	2.66671	1.18775	1.2198	1.07048
ENSGALG00000010493	3350.88	3682.18	3521.71	5318.02	5233.69	4847.72	3518.25	5133.15	-0.544373	2.51119e-17	5.19672e-16	INPP5A	6	36003362	36214463	+	3318	protein_coding	inositol polyphosphate-5-phosphatase A [Source:NCBI gene;Acc:423973]	Exo_endo_phos	2994	4205	3852	4016	6845	4527	30.0657	33.0382	31.5984	47.7158	46.9592	43.496
ENSGALG00000009638	416.342	453.595	370.273	94.0188	139.922	144.564	413.403	126.168	1.70108	2.62922e-17	5.43506e-16	ANO6	1	30720903	30787549	+	3093	protein_coding	anoctamin 6 [Source:NCBI gene;Acc:417802]	-	372	518	405	71	183	135	4.00736	4.36593	3.56394	0.904947	1.34677	1.39146
ENSGALG00000006835	486.851	352.893	447.984	158.905	116.984	96.3762	429.243	124.088	1.79844	2.6672e-17	5.50757e-16	TNNC2	20	10510927	10512737	-	742	protein_coding	Gallus gallus troponin C2, fast skeletal type (TNNC2), mRNA. [Source:RefSeq mRNA;Acc:NM_205450]	-	435	403	490	120	153	90	19.5335	14.1589	17.9741	6.37562	4.69365	3.86682
ENSGALG00000009538	1852.27	1839.77	1730.68	2727.87	3014.06	2700.67	1807.58	2814.2	-0.640199	2.69701e-17	5.56309e-16	RDH11	5	29100045	29107183	+	2370	protein_coding	retinol dehydrogenase 12 [Source:NCBI gene;Acc:423274]	adh_short	1655	2101	1893	2060	3942	2522	23.2672	23.1102	21.7399	34.266	37.861	33.9244
ENSGALG00000011868	1086.74	1130.48	1116.3	1887	1711.18	1971.43	1111.18	1856.53	-0.738742	2.79909e-17	5.76739e-16	SNAPC1	5	54150986	54159510	-	1724	protein_coding	small nuclear RNA activating complex polypeptide 1 [Source:NCBI gene;Acc:423517]	-	971	1291	1221	1425	2238	1841	18.7662	19.5216	19.2767	32.5854	29.5492	34.0433
ENSGALG00000010889	530.5	524.524	489.126	915.028	1012.33	1055.85	514.717	994.405	-0.951974	3.19831e-17	6.58285e-16	HOOK1	8	26991410	27014272	+	2946	protein_coding	Gallus gallus hook microtubule tethering protein 1 (HOOK1), mRNA. [Source:RefSeq mRNA;Acc:NM_001006542]	-	474	599	535	691	1324	986	5.36094	5.30055	4.94284	9.24677	10.2301	10.6699
ENSGALG00000014463	594.294	458.849	424.214	169.499	161.331	100.66	492.452	143.83	1.77444	3.22374e-17	6.62801e-16	ACTN2	3	37710303	37774495	-	3393	protein_coding	Gallus gallus actinin alpha 2 (ACTN2), mRNA. [Source:RefSeq mRNA;Acc:NM_205323]	CH	531	524	464	128	211	94	5.21442	4.026	3.72211	1.48721	1.41554	0.883201
ENSGALG00000032143	406.269	458.849	400.443	154.932	146.039	100.66	421.854	133.877	1.6572	3.22956e-17	6.63281e-16	CRISPLD2	11	16909051	16934252	+	2352	protein_coding	cysteine rich secretory protein LCCL domain containing 2 [Source:NCBI gene;Acc:415818]	LCCL	363	524	438	117	191	94	5.14239	5.80792	5.06865	1.96107	1.8485	1.27411
ENSGALG00000037812	2011.2	1987.76	2218.89	1173.25	1276.12	973.399	2072.62	1140.92	0.859733	3.23694e-17	6.64079e-16	USP43	18	2202453	2210330	+	3772	protein_coding	ubiquitin specific peptidase 43 [Source:HGNC Symbol;Acc:HGNC:20072]	UCH	1797	2270	2427	886	1669	909	15.8735	15.6885	17.5127	9.25991	10.0718	7.68259
ENSGALG00000033971	1165.09	1162.88	1335.73	705.803	612.446	576.115	1221.23	631.455	0.954925	3.27953e-17	6.72091e-16	-	28	1324567	1326492	-	1062	protein_coding	-	-	1041	1328	1461	533	801	538	32.6604	32.5987	37.4439	19.7855	17.1685	16.15
ENSGALG00000006677	887.524	721.549	749.688	1382.47	1476.44	1444.57	786.254	1434.5	-0.870557	3.30789e-17	6.76533e-16	P4HA2	13	17442199	17465935	-	3794	protein_coding	prolyl 4-hydroxylase subunit alpha 2 [Source:NCBI gene;Acc:416326]	-	793	824	820	1044	1931	1349	6.9642	5.66183	5.88263	10.848	11.5853	11.3352
ENSGALG00000004869	3090.11	2785.49	3096.58	1975.72	1838.87	1981.07	2990.73	1931.88	0.63135	3.3104e-17	6.76533e-16	ISCU	15	6812747	6820365	+	2028	protein_coding	iron-sulfur cluster assembly enzyme [Source:NCBI gene;Acc:416891]	-	2761	3181	3387	1492	2405	1850	45.3622	40.8905	45.4572	29.0032	26.9942	29.0817
ENSGALG00000047141	569.672	642.739	649.12	230.412	270.669	284.845	620.51	261.975	1.24072	3.31187e-17	6.76533e-16	-	3	68134987	68147931	-	2297	protein_coding	-	Crystall	509	734	710	174	354	266	7.38333	8.33032	8.41303	2.9863	3.50805	3.69178
ENSGALG00000033694	764.412	469.357	573.237	229.088	178.917	188.469	602.336	198.825	1.60297	3.32138e-17	6.77746e-16	IFI30	28	4098288	4100719	-	1325	protein_coding	IFI30, lysosomal thiol reductase [Source:HGNC Symbol;Acc:HGNC:5398]	-	683	536	627	173	234	176	17.1751	10.5457	12.8797	5.14725	4.01997	4.2346
ENSGALG00000009944	3203.15	3204.94	2957.61	4487.74	4743.59	4400.11	3121.9	4543.81	-0.5423	3.32594e-17	6.77949e-16	KAT7	27	5705152	5717075	-	3841	protein_coding	Gallus gallus lysine acetyltransferase 7 (KAT7), mRNA. [Source:RefSeq mRNA;Acc:NM_001031341]	MOZ_SAS	2862	3660	3235	3389	6204	4109	24.8268	24.8407	22.9237	34.7834	36.7664	34.1042
ENSGALG00000007565	404.031	495.627	386.729	868.681	1072.74	898.44	428.796	946.619	-1.14353	3.68421e-17	7.50175e-16	PPP2R2B	13	18602029	18670143	-	1843	protein_coding	protein phosphatase 2 regulatory subunit Bbeta [Source:NCBI gene;Acc:416350]	-	361	566	423	656	1403	839	6.52645	8.00604	6.24698	14.0321	17.3283	14.5128
ENSGALG00000006138	324.567	420.32	472.669	821.01	1109.44	1016.23	405.852	982.226	-1.27472	3.73008e-17	7.58702e-16	HELZ2	20	9732482	9752786	+	8765	protein_coding	helicase with zinc finger 2 [Source:NCBI gene;Acc:419265]	RNB	290	480	517	620	1451	949	1.10241	1.42763	1.60544	2.78859	3.76824	3.45167
ENSGALG00000006939	4924.47	5583.25	5605.29	7513.56	8079.54	7709.02	5371	7767.37	-0.532113	3.78524e-17	7.691e-16	PFKP	2	11439678	11481488	+	3611	protein_coding	Gallus gallus phosphofructokinase, platelet (PFKP), mRNA. [Source:RefSeq mRNA;Acc:NM_001031511]	PFK	4400	6376	6131	5674	10567	7199	40.5995	46.0307	46.2125	61.9451	66.6112	63.5565
ENSGALG00000035309	3130.4	2448.36	3952.32	654.159	502.343	797.781	3177.03	651.428	2.28696	4.3547e-17	8.8386e-16	HBE	1	197275578	197277208	-	536	protein_coding	Gallus gallus hemoglobin subunit epsilon (HBE), mRNA. [Source:RefSeq mRNA;Acc:NM_001081704]	-	2797	2796	4323	494	657	745	173.869	135.988	219.521	36.3335	27.9013	44.3105
ENSGALG00000017085	943.484	1026.28	880.427	1578.46	1900.03	1649.1	950.064	1709.2	-0.849031	4.41776e-17	8.95702e-16	SLC7A1	1	176789375	176807957	+	1875	protein_coding	Gallus gallus solute carrier family 7 member 1 (SLC7A1), mRNA. [Source:RefSeq mRNA;Acc:NM_001145490]	-	843	1172	963	1192	2485	1540	14.9803	16.295	13.9791	25.0622	30.1681	26.1839
ENSGALG00000055075	2412.99	2175.15	2415.46	3585.96	3706.79	3363.53	2334.53	3552.09	-0.606457	4.50217e-17	9.11846e-16	FMNL3	33	3321126	3337279	-	3009	protein_coding	formin like 3 [Source:HGNC Symbol;Acc:HGNC:23698]	FH2	2156	2484	2642	2708	4848	3141	23.8738	21.5207	23.8982	35.479	36.6745	33.2783
ENSGALG00000033966	8557.39	8980.83	8306	6111.22	6270.49	5398.14	8614.74	5926.62	0.539378	5.04648e-17	1.021e-15	TENM4	1	193461898	193803700	+	8301	protein_coding	teneurin transmembrane protein 4 [Source:HGNC Symbol;Acc:HGNC:29945]	-	7646	10256	9085	4615	8201	5041	30.6902	32.2088	29.7886	21.9173	22.4885	19.3598
novel.104	660.327	775.84	522.039	238.358	265.317	240.94	652.735	248.205	1.39229	5.19274e-17	1.04947e-15	-	13	12191764	12229460	+	1095	-	- && - && -	-	590	886	571	180	347	225	17.9528	21.0934	14.1931	6.48042	7.21338	6.55064
ENSGALG00000000184	147.734	308.234	212.107	38.4021	28.2902	36.4088	222.692	34.367	2.71254	5.51206e-17	1.11283e-15	SLC27A6	Z	45721101	45760913	-	3145	protein_coding	solute carrier family 27 (fatty acid transporter), member 6 [Source:NCBI gene;Acc:769933]	AMP-binding	132	352	232	29	37	34	1.39846	2.91776	2.00781	0.363515	0.267796	0.344646
ENSGALG00000037336	265.25	272.332	250.506	585.3	625.444	569.69	262.696	593.478	-1.1771	5.6539e-17	1.14025e-15	PRTG	10	8280309	8366833	+	9329	protein_coding	Gallus gallus protogenin (PRTG), mRNA. [Source:RefSeq mRNA;Acc:NM_001030548]	I-set	237	311	274	442	818	532	0.846464	0.869065	0.799412	1.86781	1.99591	1.81799
ENSGALG00000037901	1504.2	1405.44	1458.24	2906.64	2176.82	2664.27	1455.96	2582.57	-0.825037	5.66258e-17	1.14079e-15	EFEMP1	3	269054	321343	-	2451	protein_coding	EGF containing fibulin like extracellular matrix protein 1 [Source:NCBI gene;Acc:428543]	EGF_CA	1344	1605	1595	2195	2847	2488	18.2705	17.071	17.7122	35.305	26.4404	32.361
ENSGALG00000009328	17784.1	17980.1	17528.1	22892.9	22574.1	22556.3	17764.1	22674.4	-0.352037	5.84191e-17	1.17568e-15	EIF3A	6	30925510	30953116	-	4412	protein_coding	eukaryotic translation initiation factor 3 subunit A [Source:NCBI gene;Acc:423927]	-	15890	20533	19172	17288	29524	21064	120.001	121.323	118.273	154.474	152.322	152.202
ENSGALG00000008006	513.712	649.744	466.27	219.819	151.391	185.256	543.242	185.489	1.561	6.00178e-17	1.20657e-15	CAPN6	4	13332487	13379286	+	2029	protein_coding	calpain 6 [Source:NCBI gene;Acc:422341]	Peptidase_C2	459	742	510	166	198	173	7.53748	9.53342	6.84137	3.22531	2.2213	2.71819
ENSGALG00000012929	5562.42	5509.69	4902.23	7321.55	7844.81	7822.53	5324.78	7662.96	-0.525835	6.04364e-17	1.21371e-15	DNM1L	1	58915471	58950391	-	3185	protein_coding	Gallus gallus dynamin 1 like (DNM1L), mRNA. [Source:RefSeq mRNA;Acc:NM_001079722]	-	4970	6292	5362	5529	10260	7305	51.9927	51.4999	45.8218	68.4356	73.3265	73.1183
ENSGALG00000002312	1243.43	1355.53	1182.13	1951.88	2218.11	2108.5	1260.36	2092.83	-0.732734	6.37955e-17	1.27981e-15	TMEM132E	19	4900519	4918418	-	3162	protein_coding	transmembrane protein 132E [Source:NCBI gene;Acc:771389]	-	1111	1548	1293	1474	2901	1969	11.7071	12.7625	11.1299	18.3772	20.8838	19.8518
ENSGALG00000026789	44.7679	40.2806	22.8564	182.741	243.143	194.894	35.9683	206.926	-2.53538	7.12815e-17	1.42848e-15	-	27	7103740	7104594	-	762	pseudogene	-	-	40	46	25	138	318	182	1.74904	1.57373	0.892977	7.13952	9.49938	7.61433
ENSGALG00000033428	396.196	232.052	330.046	70.1831	85.6353	73.8884	319.431	76.5689	2.05088	7.17548e-17	1.43646e-15	CA13	2	122624567	122638462	+	1000	protein_coding	carbonic anhydrase 13 [Source:NCBI gene;Acc:100858989]	-	354	265	361	53	112	69	11.795	6.90832	9.82568	2.0894	2.54942	2.19971
ENSGALG00000007748	4130.96	4341.55	3957.81	2945.04	2773.97	2834.53	4143.44	2851.18	0.540274	7.4241e-17	1.48466e-15	SLC16A2	4	12310289	12331702	+	2515	protein_coding	solute carrier family 16 member 2 [Source:HGNC Symbol;Acc:HGNC:10923]	MFS_1	3691	4958	4329	2224	3628	2647	48.8992	51.392	46.8495	34.8611	32.8362	33.553
ENSGALG00000051872	136.542	147.112	181.937	13.2421	18.3504	1.07085	155.197	10.8878	3.79264	7.56559e-17	1.51137e-15	-	2	14843393	14849991	+	2812	lncRNA	-	-	122	168	199	10	24	1	1.44557	1.55747	1.92616	0.140194	0.194276	0.0113371
ENSGALG00000030834	557.361	598.956	564.095	268.814	244.672	236.657	573.47	250.048	1.2009	8.0538e-17	1.60721e-15	ATP8B1	Z	334119	365812	+	4275	protein_coding	Gallus gallus ATPase phospholipid transporting 8B1 (ATP8B1), mRNA. [Source:RefSeq mRNA;Acc:NM_001277775]	E1-E2_ATPase	498	684	617	203	320	221	3.8814	4.17106	3.9283	1.872	1.70387	1.64805
ENSGALG00000016575	4540.59	5235.61	5083.25	3491.94	3159.33	2997.3	4953.15	3216.19	0.624434	8.15884e-17	1.62647e-15	GPM6B	1	124201020	124307978	+	5089	protein_coding	glycoprotein M6B [Source:NCBI gene;Acc:418632]	-	4057	5979	5560	2637	4132	2799	26.5624	30.6283	29.737	20.4278	18.4821	17.5342
ENSGALG00000008847	1308.34	1285.48	1305.55	2026.04	1990.26	2038.89	1299.79	2018.4	-0.634768	8.33217e-17	1.65928e-15	VPS54	3	10188732	10229406	-	3058	protein_coding	VPS54, GARP complex subunit [Source:NCBI gene;Acc:421280]	-	1169	1468	1428	1530	2603	1904	12.7372	12.5146	12.71	19.7242	19.3758	19.8493
ENSGALG00000000235	5384.46	5200.58	5010.11	7128.22	6965.52	7385.63	5198.39	7159.79	-0.461928	8.50274e-17	1.69148e-15	PPP2R2A	22	688378	726427	-	2789	protein_coding	Gallus gallus protein phosphatase 2 regulatory subunit Balpha (PPP2R2A), mRNA. [Source:RefSeq mRNA;Acc:NM_001030886]	-	4811	5939	5480	5383	9110	6897	57.4754	55.5126	53.4795	76.0888	74.3521	78.8365
ENSGALG00000006583	3046.46	2953.62	2737.28	2010.15	1753.99	1737.98	2912.45	1834.04	0.668927	1.08821e-16	2.16254e-15	LSP1	5	14250735	14289860	-	2490	protein_coding	Gallus gallus lymphocyte specific protein 1 (LSP1), mRNA. [Source:RefSeq mRNA;Acc:NM_001303036]	-	2722	3373	2994	1518	2294	1623	36.4237	35.3138	32.7271	24.0335	20.9709	20.7795
ENSGALG00000026383	47486.5	48945.4	49858.8	38314.7	34024.8	32351.3	48763.6	34896.9	0.482908	1.09759e-16	2.17892e-15	TMSB4X	1	124544398	124546072	+	733	protein_coding	Gallus gallus thymosin beta 4 X-linked (TMSB4X), mRNA. [Source:RefSeq mRNA;Acc:NM_001001315]	-	42429	55895	54535	28934	44500	30211	1928.65	1987.91	2025.01	1556.14	1381.91	1313.94
ENSGALG00000026862	9123.7	9860	8778.67	6503.19	6049.52	5026.55	9254.12	5859.76	0.659631	1.10814e-16	2.19757e-15	CLDN1	9	14097822	14108342	+	2604	protein_coding	Gallus gallus claudin 1 (CLDN1), mRNA. [Source:RefSeq mRNA;Acc:NM_001013611]	-	8152	11260	9602	4911	7912	4694	104.308	112.726	100.364	74.3488	69.1622	57.4669
ENSGALG00000005550	144.377	168.128	150.852	386.669	421.295	456.181	154.452	421.382	-1.44695	1.17032e-16	2.31845e-15	ST6GAL1	9	5412062	5444046	+	3926	protein_coding	ST6 beta-galactoside alpha-2,6-sialyltransferase 1 [Source:NCBI gene;Acc:396169]	Glyco_transf_29	129	192	165	292	551	426	1.0948	1.2749	1.1439	2.93209	3.19466	3.45919
ENSGALG00000003886	753.22	913.32	718.604	370.779	307.37	221.665	795.048	299.938	1.41048	1.24372e-16	2.4613e-15	SGCD	13	12229467	12420212	-	1053	protein_coding	sarcoglycan delta [Source:NCBI gene;Acc:416251]	-	673	1043	786	280	402	207	21.2952	25.8216	20.3165	10.4827	8.69002	6.26697
ENSGALG00000014749	2330.17	2335.4	2111.01	1448.68	1458.86	1399.6	2258.86	1435.71	0.653367	1.27258e-16	2.51578e-15	EPHB6	1	78678054	78732359	-	3700	protein_coding	Gallus gallus EPH receptor B6 (EPHB6), mRNA. [Source:RefSeq mRNA;Acc:NM_001004387]	Pkinase_Tyr	2082	2667	2309	1094	1908	1307	18.7488	18.7909	16.9855	11.6563	11.7382	11.2613
ENSGALG00000005808	1330.73	1460.61	1087.96	674.022	646.853	528.998	1293.1	616.624	1.06879	1.28283e-16	2.53343e-15	KREMEN1	15	8093227	8111255	-	1746	protein_coding	kringle containing transmembrane protein 1 [Source:NCBI gene;Acc:416920]	CUB	1189	1668	1190	509	846	494	22.6899	24.9045	18.5506	11.4926	11.0293	9.01983
ENSGALG00000001329	3253.51	3203.19	2867.1	4371.21	5432.49	5052.25	3107.93	4951.99	-0.673539	1.28605e-16	2.53715e-15	EPB41	23	2743037	2816538	+	5455	protein_coding	erythrocyte membrane protein band 4.1 [Source:HGNC Symbol;Acc:HGNC:3377]	Band_41	2907	3658	3136	3301	7105	4718	17.756	17.4814	15.6472	23.8559	29.6478	27.5727
ENSGALG00000037206	256.296	210.16	225.821	561.465	574.98	515.077	230.759	550.507	-1.2579	1.44692e-16	2.85155e-15	ST7	1	24857853	24995430	-	2534	protein_coding	suppression of tumorigenicity 7 [Source:NCBI gene;Acc:417770]	-	229	240	247	424	752	481	3.01109	2.46906	2.65305	6.59636	6.75514	6.05137
ENSGALG00000012692	1762.74	1751.33	1654.8	2758.33	2594.29	2532.55	1722.96	2628.39	-0.608798	1.46518e-16	2.88456e-15	SIRT5	2	60512496	60519960	+	1115	protein_coding	Gallus gallus sirtuin 5 (SIRT5), transcript variant 1, mRNA. [Source:RefSeq mRNA;Acc:NM_001276364]	SIR2	1575	2000	1810	2083	3393	2365	47.0653	46.7608	44.1834	73.6477	69.2679	67.6195
ENSGALG00000041621	3745.96	3739.97	3707.3	2494.81	2498.72	2719.95	3731.08	2571.16	0.537241	1.63329e-16	3.21219e-15	-	2	148338397	148344678	-	1240	protein_coding	-	-	3347	4271	4055	1884	3268	2540	89.9351	89.7914	89.0071	59.8969	59.9907	65.3022
ENSGALG00000009494	1485.18	1579.7	1496.63	2378.28	2312.92	2284.12	1520.5	2325.1	-0.611874	1.63747e-16	3.21709e-15	THAP5	1	28571393	28579128	+	2223	protein_coding	Gallus gallus THAP domain containing 5 (THAP5), mRNA. [Source:RefSeq mRNA;Acc:NM_001006230]	THAP	1327	1804	1637	1796	3025	2133	19.8896	21.1555	20.0431	31.8502	30.9749	30.5891
ENSGALG00000042356	464.467	466.73	486.383	164.202	52.7575	83.526	472.527	100.162	2.26382	1.64591e-16	3.23032e-15	FSTL3	28	2836616	2844024	+	974	protein_coding	follistatin like 3 [Source:NCBI gene;Acc:770427]	-	415	533	532	124	69	78	14.1966	14.2658	14.8665	5.01889	1.61255	2.553
ENSGALG00000011659	4397.33	4186.56	4283.28	5766.93	5975.36	5856.46	4289.06	5866.25	-0.452468	1.77165e-16	3.47352e-15	ACAT2	3	45699532	45707626	-	1575	protein_coding	Gallus gallus acetyl-CoA acetyltransferase 2 (ACAT2), mRNA. [Source:RefSeq mRNA;Acc:NM_001039287]	Thiolase_N	3929	4781	4685	4355	7815	5469	83.1183	79.1344	80.9626	109.007	112.946	110.699
ENSGALG00000034737	3185.24	2986.02	3135.89	4256.01	4748.94	4493.27	3102.38	4499.41	-0.537782	1.78476e-16	3.49563e-15	-	14	13089512	13093771	+	4180	protein_coding	-	-	2846	3410	3430	3214	6211	4196	22.6858	21.2669	22.3343	30.312	33.8227	32.0018
ENSGALG00000012163	678.234	950.098	871.284	389.317	347.129	277.349	833.205	337.932	1.30549	1.88511e-16	3.68838e-15	BDNF	5	3979544	4011508	-	2084	protein_coding	brain derived neurotrophic factor [Source:NCBI gene;Acc:396186]	-	606	1085	953	294	454	259	9.68881	13.5725	12.4466	5.56153	4.95886	3.96203
ENSGALG00000005608	3213.22	3405.47	3185.26	4547.33	4630.42	5061.89	3267.98	4746.55	-0.538334	1.88979e-16	3.69373e-15	SLC9A3R2	14	6632320	6660242	+	3279	protein_coding	SLC9A3 regulator 2 [Source:NCBI gene;Acc:416550]	-	2871	3889	3484	3434	6056	4727	29.1734	30.9189	28.9196	41.2861	42.0405	45.9578
ENSGALG00000042534	1336.32	1421.21	1487.49	805.119	527.575	697.121	1415.01	676.605	1.07126	2.55077e-16	4.98055e-15	NFATC1	2	56572958	56689906	-	5275	protein_coding	nuclear factor of activated T cells 1 [Source:NCBI gene;Acc:420815]	RHD	1194	1623	1627	608	690	651	7.54184	8.0209	8.39499	4.54387	2.97749	3.93436
ENSGALG00000028376	26.8608	21.016	18.2851	174.796	127.688	154.202	22.0539	152.229	-2.79251	2.58631e-16	5.04477e-15	FGF19	5	17813609	17818546	-	2262	protein_coding	Gallus gallus fibroblast growth factor 19 (FGF19), mRNA. [Source:RefSeq mRNA;Acc:NM_204674]	-	24	24	20	132	167	144	0.35352	0.276596	0.240654	2.30052	1.68053	2.02948
ENSGALG00000007448	0	0	0	205.252	191.15	137.068	0	177.824	-9.96923	2.74557e-16	5.34993e-15	SPRY3	4	11028600	11029490	+	891	protein_coding	Gallus gallus sprouty RTK signaling antagonist 3 (SPRY3), mRNA. [Source:RefSeq mRNA;Acc:NM_001079736]	-	0	0	0	155	250	128	0	0	0	6.85802	6.38683	4.57981
ENSGALG00000041120	1313.94	1358.16	1382.35	794.525	523.752	641.437	1351.48	653.238	1.05592	2.91082e-16	5.66612e-15	METTL24	3	66578513	66621450	+	1502	protein_coding	methyltransferase like 24 [Source:HGNC Symbol;Acc:HGNC:21566]	-	1174	1551	1512	600	685	599	26.0432	26.9196	27.3992	15.748	10.3811	12.7137
ENSGALG00000003966	19950.8	20068.5	20328.4	26860.3	25003.2	26220.7	20115.9	26028.1	-0.371453	2.91448e-16	5.66745e-15	RPL23A	19	5949676	5952152	+	624	protein_coding	ribosomal protein L23a [Source:NCBI gene;Acc:417574]	-	17826	22918	22235	20284	32701	24486	951.842	957.456	969.857	1281.49	1192.89	1250.98
ENSGALG00000009495	8406.3	9740.91	9068.49	6482	6311.02	6521.45	9071.9	6438.16	0.495336	2.9977e-16	5.82332e-15	FGFR2	6	31834704	31906976	-	2857	protein_coding	Gallus gallus fibroblast growth factor receptor 2 (FGFR2), mRNA. [Source:RefSeq mRNA;Acc:NM_205319]	Pkinase_Tyr	7511	11124	9919	4895	8254	6090	87.5957	101.503	94.4959	67.5441	65.7624	67.9552
ENSGALG00000017299	22871.9	22334.7	24278.9	31040.8	29667.3	30272.8	23161.9	30327	-0.388712	3.06906e-16	5.95586e-15	RPS11	1	197370910	197373989	+	670	protein_coding	ribosomal protein S11 [Source:NCBI gene;Acc:419049]	-	20436	25506	26556	23441	38801	28270	1016.29	992.418	1078.81	1379.26	1318.23	1345.14
ENSGALG00000046985	33.5759	33.2753	28.3419	160.229	217.147	157.414	31.731	178.263	-2.49641	3.12065e-16	6.04979e-15	-	8	15451553	15456089	-	2065	lncRNA	-	-	30	38	31	121	284	147	0.484057	0.479723	0.408599	2.30999	3.13056	2.26941
ENSGALG00000037939	1170.68	1197.91	1313.78	684.616	719.49	674.633	1227.46	692.913	0.824033	3.23761e-16	6.27014e-15	ADGRG1	11	532295	541816	-	3246	protein_coding	adhesion G protein-coupled receptor G1 [Source:NCBI gene;Acc:415633]	7tm_2	1046	1368	1437	517	941	630	10.7369	10.9866	12.0493	6.27895	6.59879	6.18739
ENSGALG00000046616	1243.43	1126.11	1351.27	4928.71	4307.76	7551.61	1240.27	5596.03	-2.17371	3.49096e-16	6.75392e-15	CHGB	3	16985845	16997906	+	2807	protein_coding	chromogranin B [Source:NCBI gene;Acc:421312]	Granin	1111	1286	1478	3722	5634	7052	13.1876	11.9433	14.3314	52.2732	45.6875	80.0913
ENSGALG00000004420	3046.46	3128.75	3244.69	4308.98	5007.37	4600.36	3139.97	4638.9	-0.564063	3.60166e-16	6.961e-15	SDK1	14	3925849	4284907	+	12811	protein_coding	Gallus gallus sidekick cell adhesion molecule 1 (SDK1), mRNA. [Source:RefSeq mRNA;Acc:NM_204105]	I-set	2722	3573	3549	3254	6549	4296	7.07947	7.27071	7.54012	10.0134	11.6363	10.6905
ENSGALG00000010583	1663.13	1913.33	1691.37	987.86	919.815	648.933	1755.94	852.203	1.04398	3.62193e-16	6.99308e-15	VIT	3	32259901	32302354	-	2790	protein_coding	Gallus gallus vitrin (VIT), mRNA. [Source:RefSeq mRNA;Acc:NM_001024580]	VWA	1486	2185	1850	746	1203	606	17.7464	20.4162	18.0477	10.5409	9.81487	6.92443
ENSGALG00000030276	902.074	954.476	981.909	488.633	432	530.069	946.153	483.567	0.972254	4.01323e-16	7.74072e-15	SHTN1	6	29935052	29990736	-	3961	protein_coding	shootin 1 [Source:NCBI gene;Acc:423919]	-	806	1090	1074	369	565	495	6.77994	7.17379	7.37997	3.67254	3.24688	3.98397
ENSGALG00000001405	1522.11	1855.54	1648.4	979.915	950.399	776.364	1675.35	902.226	0.893922	4.40534e-16	8.48388e-15	IRF6	26	3166589	3174135	-	1859	protein_coding	interferon regulatory factor 6 [Source:NCBI gene;Acc:419863]	IRF	1360	2119	1803	740	1243	725	24.3756	29.7152	26.398	15.6927	15.22	12.4329
ENSGALG00000041461	11563.6	11443.2	11775.6	14696.1	16407.6	15556.2	11594.1	15553.3	-0.424311	4.40744e-16	8.48388e-15	DNMT3B	20	10249947	10263322	+	4514	protein_coding	Gallus gallus DNA methyltransferase 3 beta (DNMT3B), mRNA. [Source:RefSeq mRNA;Acc:NM_001024828]	PWWP	10332	13068	12880	11098	21459	14527	76.2638	75.47	77.6622	96.9233	108.211	102.596
ENSGALG00000006080	7306.13	7401.13	7594.71	9665.4	10194.4	9730.78	7433.99	9863.54	-0.408267	4.48546e-16	8.62532e-15	GPC4	4	3771853	3833252	-	2510	protein_coding	glypican 4 [Source:NCBI gene;Acc:422234]	-	6528	8452	8307	7299	13333	9087	86.6566	87.7834	90.0795	114.64	120.914	115.415
ENSGALG00000042478	15023	15005.4	15953.7	11671.6	11648.7	11868.2	15327.4	11729.5	0.386057	4.72345e-16	9.07379e-15	ND4L	MT	11196	11492	+	297	protein_coding	NADH dehydrogenase subunit 4L [Source:NCBI gene;Acc:807644]	-	13423	17136	17450	8814	15235	11083	1505.87	1504.11	1599.17	1169.93	1167.64	1189.64
ENSGALG00000006427	1731.4	1649.75	1674	2619.29	2500.25	2462.95	1685.05	2527.49	-0.584751	4.9926e-16	9.58115e-15	CARS	5	13266596	13301342	+	2493	protein_coding	cysteinyl-tRNA synthetase [Source:NCBI gene;Acc:423086]	tRNA-synt_1e	1547	1884	1831	1978	3270	2300	20.6759	19.7009	19.9904	31.2787	29.8572	29.4118
ENSGALG00000004300	1073.31	1066.56	981.909	1725.44	1703.53	1635.18	1040.59	1688.05	-0.698264	5.22293e-16	1.00131e-14	PTDSS2	5	1720111	1756043	-	1800	protein_coding	Gallus gallus phosphatidylserine synthase 2 (PTDSS2), mRNA. [Source:RefSeq mRNA;Acc:NM_001199503]	PSS	959	1218	1074	1303	2228	1527	17.7518	17.6401	16.24	28.5376	28.1751	27.0447
ENSGALG00000032768	324.567	312.613	325.474	626.351	747.015	973.399	320.885	782.255	-1.2871	5.615e-16	1.07539e-14	SOX5	1	65833774	66173568	+	2480	protein_coding	SRY-box 5 [Source:NCBI gene;Acc:418195]	HMG_box	290	357	356	473	977	909	3.8962	3.7527	3.90709	7.5189	8.96739	11.685
ENSGALG00000043355	1030.78	1040.29	906.026	426.395	516.87	538.636	992.366	493.967	1.0022	5.89174e-16	1.12711e-14	-	1	15869289	16025693	-	8433	pseudogene	-	7tm_2	921	1188	991	322	676	503	3.63892	3.6725	3.1985	1.50528	1.82468	1.90152
novel.61	243.985	282.84	328.217	627.675	633.854	733.53	285.014	665.02	-1.21953	5.89689e-16	1.12711e-14	-	1	119850414	119856307	-	5894	-	- && - && -	-	218	323	359	474	829	685	1.23237	1.42863	1.65783	3.17039	3.2016	3.70507
ENSGALG00000043092	17663.2	17058.9	16704.3	21619	22505.3	22180.4	17142.1	22101.6	-0.366888	5.97357e-16	1.14062e-14	MYH9	1	51752609	51820554	+	7005	protein_coding	Gallus gallus myosin, heavy chain 9, non-muscle (MYH9), mRNA. [Source:RefSeq mRNA;Acc:NM_205477]	Myosin_tail_1	15782	19481	18271	16326	29434	20713	75.067	72.4987	70.992	91.8791	95.6455	94.265
ENSGALG00000004113	259.654	241.684	276.105	569.41	596.389	562.194	259.148	575.998	-1.15351	6.06277e-16	1.15649e-14	-	4	1445083	1449667	+	2216	protein_coding	putative P2Y purinoceptor 10-like [Source:NCBI gene;Acc:422147]	7tm_1	232	276	302	430	780	525	3.4883	3.24688	3.7093	7.64969	8.01213	7.55275
ENSGALG00000035299	3687.76	3631.39	3942.26	5271.68	5203.88	5189.32	3753.8	5221.62	-0.475901	6.18613e-16	1.17884e-14	TOMM20	3	38288126	38295275	+	1001	protein_coding	translocase of outer mitochondrial membrane 20 like [Source:NCBI gene;Acc:426309]	-	3295	4147	4312	3981	6806	4846	109.677	108.001	117.247	156.784	154.768	154.335
ENSGALG00000052763	4386.14	4049.08	3831.64	2808.65	2793.85	2502.57	4088.95	2701.69	0.597365	6.29931e-16	1.1992e-14	BTG2	26	5122814	5126845	+	3021	protein_coding	BTG anti-proliferation factor 2 [Source:NCBI gene;Acc:419932]	-	3919	4624	4191	2121	3654	2337	43.2235	39.9019	37.7591	27.678	27.5322	24.6617
ENSGALG00000026471	239.508	243.435	302.618	670.05	642.265	552.557	261.854	621.624	-1.24541	6.40132e-16	1.2174e-14	CRIP2	8	4381280	4390638	-	1286	protein_coding	cysteine rich protein 2 [Source:HGNC Symbol;Acc:HGNC:2361]	LIM	214	278	331	506	840	516	5.54457	5.63548	7.00555	15.5115	14.8683	12.7916
ENSGALG00000012787	8.95359	11.3837	10.971	125.8	87.1645	135.997	10.4361	116.321	-3.46572	6.42141e-16	1.22e-14	BMP6	2	64378425	64463337	-	1305	protein_coding	bone morphogenetic protein 6 [Source:HGNC Symbol;Acc:HGNC:1073]	TGFb_propeptide	8	13	12	95	114	127	0.204256	0.259693	0.25028	2.86984	1.98846	3.10248
ENSGALG00000043734	1443.77	1827.52	1704.17	2823.21	2697.51	2649.27	1658.48	2723.33	-0.713592	6.5506e-16	1.24331e-14	LIPG	Z	1061896	1069535	-	1903	protein_coding	lipase G, endothelial type [Source:NCBI gene;Acc:426846]	Lipase	1290	2087	1864	2132	3528	2474	22.5864	28.5898	26.6601	44.1665	42.2001	41.4454
ENSGALG00000038087	580.864	530.654	459.87	225.116	191.15	141.352	523.796	185.873	1.49783	6.61897e-16	1.25503e-14	CACNG3	14	7139995	7157615	+	1841	protein_coding	Gallus gallus calcium voltage-gated channel auxiliary subunit gamma 3 (CACNG3), mRNA. [Source:RefSeq mRNA;Acc:NM_204660]	-	519	606	503	170	250	132	9.3931	8.58115	7.43651	3.64032	3.09107	2.28579
ENSGALG00000014687	579.745	626.101	604.322	297.947	252.318	271.995	603.389	274.087	1.14427	6.85364e-16	1.29823e-14	EPHA1	1	78162527	78195976	+	3902	protein_coding	Gallus gallus EPH receptor A1 (EPHA1), mRNA. [Source:RefSeq mRNA;Acc:NM_204360]	Pkinase_Tyr	518	715	661	225	330	254	4.42321	4.77689	4.61073	2.27321	1.92509	2.07521
ENSGALG00000001434	154.449	106.831	100.568	323.107	419.766	480.81	120.616	407.894	-1.76656	6.9916e-16	1.32305e-14	STOM	17	8723126	8733376	-	1790	protein_coding	stomatin [Source:NCBI gene;Acc:417118]	-	138	122	110	244	549	449	2.56875	1.77678	1.67261	5.3738	6.9814	7.99666
ENSGALG00000031075	71.6287	120.842	143.538	7.94525	7.64601	5.35423	112.003	6.98183	4.00556	7.11097e-16	1.3443e-14	-	4	81080816	81124238	+	1251	lncRNA	-	-	64	138	157	6	10	5	1.70458	2.87573	3.41584	0.189077	0.181956	0.127417
ENSGALG00000002546	21720.3	19005.5	18767.8	13818.1	14604.6	14288.3	19831.2	14237	0.477715	7.24367e-16	1.36802e-14	COL5A1	17	7734269	7862385	+	8250	protein_coding	Gallus gallus collagen type V alpha 1 chain (COL5A1), mRNA. [Source:RefSeq mRNA;Acc:NM_204790]	Collagen	19407	21704	20528	10435	19101	13343	78.379	68.5824	67.7248	49.8636	52.7018	51.5603
ENSGALG00000007931	6634.61	6465.92	6320.24	4879.71	4216.01	4528.61	6473.59	4541.44	0.512749	7.34808e-16	1.38637e-14	DLD	1	14993975	15007776	+	2576	protein_coding	Gallus gallus dihydrolipoamide dehydrogenase (DLD), mRNA. [Source:RefSeq mRNA;Acc:NM_001030727]	Pyr_redox_2	5928	7384	6913	3685	5514	4229	76.6757	74.7262	73.0426	56.3945	48.7241	52.3368
ENSGALG00000039311	351.428	422.071	353.816	131.097	136.099	131.714	375.772	132.97	1.49834	7.54154e-16	1.42146e-14	SMAGP	33	5028317	5029596	-	578	protein_coding	small cell adhesion glycoprotein [Source:NCBI gene;Acc:107055421]	-	314	482	387	99	178	123	18.1008	21.7393	18.2238	6.75231	7.00996	6.78411
ENSGALG00000033405	21092.4	19859.2	23120.6	15400.5	15695.7	15623.6	21357.4	15573.3	0.455589	7.61881e-16	1.4346e-14	DBN1	13	10862418	10871777	-	2224	protein_coding	Gallus gallus drebrin 1 (DBN1), mRNA. [Source:RefSeq mRNA;Acc:NM_205499]	Cofilin_ADF	18846	22679	25289	11630	20528	14590	282.345	265.837	309.494	206.153	210.104	209.139
ENSGALG00000039696	1625.08	1684.78	1682.23	1097.77	977.16	969.116	1664.03	1014.68	0.71646	7.86948e-16	1.48033e-14	ENTPD2	17	765767	773576	+	3436	protein_coding	Gallus gallus ectonucleoside triphosphate diphosphohydrolase 2 (ENTPD2), mRNA. [Source:RefSeq mRNA;Acc:NM_204954]	-	1452	1924	1840	829	1278	905	14.0802	14.5975	14.5754	9.51144	8.46644	8.39674
ENSGALG00000019171	3039.74	3083.22	2898.19	2128	1904.62	2005.7	3007.05	2012.77	0.581036	8.0774e-16	1.51794e-14	C1H21ORF33	1	111636894	111658284	+	1726	protein_coding	Gallus gallus chromosome 1 open reading frame, human C21orf33 (C1H21ORF33), mRNA. [Source:RefSeq mRNA;Acc:NM_001030798]	-	2716	3521	3170	1607	2491	1873	52.4305	53.1805	49.9889	36.7046	32.8516	34.5949
ENSGALG00000052842	10203.7	9909.04	9960.8	12654.1	14226.9	13854.6	10024.5	13578.6	-0.438418	8.22985e-16	1.54507e-14	ANKRD11	11	18613425	18695227	-	9578	protein_coding	ankyrin repeat domain 11 [Source:NCBI gene;Acc:415845]	-	9117	11316	10895	9556	18607	12938	31.7156	30.7996	30.9605	39.332	44.2206	43.0634
ENSGALG00000001558	613.321	495.627	520.211	251.6	197.267	201.319	543.053	216.729	1.33083	8.42983e-16	1.58105e-14	-	26	3545026	3550985	+	3371	pseudogene	-	-	548	566	569	190	258	188	5.41648	4.37708	4.59419	2.22198	1.74214	1.77793
ENSGALG00000013726	6126.49	6338.07	5876.82	8790.1	8230.93	8104.16	6113.8	8375.06	-0.45355	8.6915e-16	1.62852e-14	PAICS	4	64733840	64768851	-	4226	protein_coding	Gallus gallus phosphoribosylaminoimidazole carboxylase and phosphoribosylaminoimidazolesuccinocarboxamide synthase (PAICS), mRNA. [Source:RefSeq mRNA;Acc:NM_205524]	-	5474	7238	6428	6638	10765	7568	43.1589	44.6494	41.4001	61.9231	57.984	57.0909
ENSGALG00000048849	233.912	249.565	209.364	483.336	662.909	578.257	230.947	574.834	-1.3195	9.56458e-16	1.79035e-14	-	6	32711739	32779111	-	2947	protein_coding	-	-	209	285	229	365	867	540	2.36299	2.52111	2.115	4.88267	6.69672	5.84156
ENSGALG00000002744	353.667	430.828	434.271	143.015	156.743	145.635	406.255	148.464	1.45051	9.72142e-16	1.81791e-14	PCDH15	6	7005075	7303413	+	8163	protein_coding	Gallus gallus protocadherin related 15 (PCDH15), mRNA. [Source:RefSeq mRNA;Acc:NM_001044654]	Cadherin	316	492	475	108	205	136	1.28983	1.57124	1.5838	0.521577	0.571646	0.531135
ENSGALG00000023621	1485.18	1565.69	1600.86	2370.33	2288.45	2387.99	1550.58	2348.92	-0.597979	9.76768e-16	1.82477e-14	SFXN3	6	24023221	24026439	-	2009	protein_coding	sideroflexin 3 [Source:NCBI gene;Acc:428972]	-	1327	1788	1751	1790	2993	2230	22.0083	23.2014	23.7226	35.1251	33.9117	35.3867
ENSGALG00000007555	1332.97	1394.06	1393.32	2096.22	2049.9	2187.74	1373.45	2111.29	-0.619393	1.00591e-15	1.87737e-14	CCND1	5	17778656	17793544	+	2911	protein_coding	cyclin D1 [Source:HGNC Symbol;Acc:HGNC:1582]	Cyclin_C	1191	1592	1524	1583	2681	2043	13.6322	14.257	14.2494	21.438	20.9642	22.3739
ENSGALG00000007140	1679.92	1655.88	1588.06	2361.06	2520.13	2676.04	1641.29	2519.08	-0.619072	1.0181e-15	1.89825e-14	NRP1	2	13897935	14004606	+	4221	protein_coding	Gallus gallus neuropilin 1 (NRP1), mRNA. [Source:RefSeq mRNA;Acc:NM_204782]	CUB	1501	1891	1737	1783	3296	2499	11.8484	11.6789	11.2006	16.6526	17.7744	18.8741
ENSGALG00000011405	1218.81	1155	1232.41	1802.25	1975.73	1929.67	1202.07	1902.55	-0.664064	1.04536e-15	1.94718e-14	SLC4A7	2	38388128	38516426	-	5421	protein_coding	solute carrier family 4 member 7 [Source:NCBI gene;Acc:420658]	Band_3_cyto	1089	1319	1348	1361	2584	1802	6.69336	6.34296	6.76808	9.89746	10.8502	10.5972
ENSGALG00000040392	858.425	957.979	864.884	1451.33	1555.96	1865.41	893.763	1624.24	-0.8616	1.11644e-15	2.07754e-14	ALC	17	10350513	10351698	-	838	protein_coding	Gallus gallus ALC protein (ALC), mRNA. [Source:RefSeq mRNA;Acc:NM_204440]	-	767	1094	946	1096	2035	1742	30.4963	34.033	30.7257	51.5598	55.2769	66.2704
ENSGALG00000011937	6784.58	6202.34	6447.32	8660.33	9166.04	8633.16	6478.08	8819.84	-0.44597	1.13749e-15	2.11464e-14	NFE2L1	27	6479452	6490273	-	4692	protein_coding	Gallus gallus nuclear factor, erythroid 2 like 1 (NFE2L1), mRNA. [Source:RefSeq mRNA;Acc:NM_001030756]	bZIP_Maf	6062	7083	7052	6540	11988	8062	43.048	39.3537	40.9081	54.9496	58.1583	54.7773
ENSGALG00000032882	17.9072	7.88099	37.4844	181.417	201.09	173.477	21.0909	185.328	-3.13553	1.16061e-15	2.15552e-14	EVA1C	1	106296563	106332939	+	1559	protein_coding	eva-1 homolog C [Source:NCBI gene;Acc:418496]	-	16	9	41	137	263	162	0.341955	0.150495	0.715802	3.46433	3.84002	3.31272
ENSGALG00000042199	139.9	183.89	187.422	390.642	512.283	562.194	170.404	488.373	-1.51769	1.23695e-15	2.29506e-14	SLC12A5	20	10577212	10600763	+	4488	protein_coding	solute carrier family 12 (potassium/chloride transporter), member 5 [Source:NCBI gene;Acc:777252]	AA_permease	125	210	205	295	670	525	0.92801	1.21981	1.24324	2.59128	3.39817	3.72925
ENSGALG00000041808	145.496	134.853	117.939	356.212	423.589	353.379	132.762	377.727	-1.51371	1.27837e-15	2.36959e-14	ANO1	5	17981909	18053418	+	5143	protein_coding	anoctamin 1 [Source:NCBI gene;Acc:423144]	-	130	154	129	269	554	330	0.842214	0.780605	0.682698	2.06196	2.45198	2.04556
ENSGALG00000015307	135.423	107.707	106.968	11.9179	13.7628	7.49592	116.699	11.0589	3.38078	1.3275e-15	2.45827e-14	-	1	86150625	86219278	-	3027	protein_coding	-	-	121	123	117	9	18	7	1.33189	1.0593	1.05203	0.117213	0.135358	0.0737227
ENSGALG00000007361	5.59599	3.50266	13.7138	84.7494	113.161	160.627	7.60416	119.512	-3.96848	1.42632e-15	2.63869e-14	SST	9	14959957	14961612	+	801	protein_coding	somatostatin [Source:NCBI gene;Acc:396279]	-	5	4	15	64	148	150	0.207985	0.130183	0.509699	3.14987	4.20584	5.97
ENSGALG00000000542	5171.82	4676.93	4981.77	7105.71	6769.01	6670.3	4943.51	6848.34	-0.470296	1.49999e-15	2.77228e-14	ZNF593	23	352761	353960	-	665	protein_coding	Gallus gallus zinc finger protein 593 (ZNF593), mRNA. [Source:RefSeq mRNA;Acc:NM_001006307]	-	4621	5341	5449	5366	8853	6229	231.531	209.376	223.023	318.107	303.035	298.615
ENSGALG00000030229	687.188	683.895	650.949	1129.55	1652.3	1308.57	674.011	1363.48	-1.01998	1.55456e-15	2.87036e-14	CSMD2	23	4766719	4994805	+	10910	protein_coding	CUB and Sushi multiple domains 2 [Source:NCBI gene;Acc:419640]	CUB	614	781	712	853	2161	1222	1.87516	1.86618	1.77628	3.08226	4.50872	3.57077
ENSGALG00000005299	1003.92	1207.54	1178.47	648.862	583.391	520.431	1129.98	584.228	0.95486	1.56093e-15	2.87932e-14	ANXA7	6	17032797	17047411	-	1677	protein_coding	Gallus gallus annexin A7 (ANXA7), mRNA. [Source:RefSeq mRNA;Acc:NM_001277347]	-	897	1379	1289	490	763	486	17.8219	21.4367	20.9206	11.5188	10.3565	9.23887
ENSGALG00000009703	2799.11	2593.72	3051.78	1896.27	1703.53	1782.96	2814.87	1794.25	0.651243	1.58385e-15	2.91876e-14	NDUFS7	28	3266860	3270287	+	1340	protein_coding	NADH:ubiquinone oxidoreductase core subunit S7 [Source:NCBI gene;Acc:770724]	-	2501	2962	3338	1432	2228	1665	62.1877	57.6245	67.8011	42.1292	37.8472	39.6118
ENSGALG00000048771	5958.61	5575.37	6331.21	8173.02	8908.37	8150.21	5955.06	8410.53	-0.498672	1.62997e-15	3.00085e-14	-	19	5889837	5897107	-	4296	protein_coding	sperm associated antigen 5 [Source:NCBI gene;Acc:771702]	-	5324	6367	6925	6172	11651	7611	41.2923	38.6365	43.8744	56.6378	61.7337	56.4798
ENSGALG00000004769	13504.2	13719.1	11426.3	9164.85	8946.6	8707.05	12883.2	8939.5	0.527242	1.63395e-15	3.00527e-14	PSAP	6	12654355	12673270	-	2626	protein_coding	prosaposin [Source:NCBI gene;Acc:395602]	-	12066	15667	12498	6921	11701	8131	153.096	155.531	129.539	103.901	101.427	98.7108
ENSGALG00000008881	1168.44	1109.47	1197.67	1810.19	1782.29	1880.41	1158.53	1824.29	-0.655029	1.73903e-15	3.19545e-14	RGS3	17	1734410	1747726	-	2663	protein_coding	Gallus gallus regulator of G protein signaling 3 (RGS3), transcript variant 2, mRNA. [Source:RefSeq mRNA;Acc:NM_001281935]	RGS	1044	1267	1310	1367	2331	1756	13.0625	12.4032	13.3892	20.2368	19.9248	21.0217
ENSGALG00000010371	566.314	590.199	582.38	969.321	1065.09	1096.55	579.631	1043.65	-0.849309	1.96381e-15	3.60499e-14	FAM13A	4	35094094	35205619	-	3064	protein_coding	family with sequence similarity 13 member A [Source:NCBI gene;Acc:422515]	RhoGAP	506	674	637	732	1393	1024	5.50246	5.73453	5.65856	9.41818	10.3487	10.6543
ENSGALG00000007070	471.182	468.481	486.383	205.252	209.501	174.548	475.349	196.434	1.27366	2.01543e-15	3.69618e-14	-	14	9166630	9185734	+	2864	protein_coding	-	-	421	535	532	155	274	163	4.89784	4.86976	5.05585	2.13355	2.17771	1.81439
ENSGALG00000010811	4077.24	4159.41	4111.4	2990.06	2981.18	2976.95	4116.02	2982.73	0.464776	2.10294e-15	3.85296e-14	LGMN	5	45000454	45025305	-	2256	protein_coding	legumain [Source:NCBI gene;Acc:423418]	-	3643	4750	4497	2258	3899	2780	53.8041	54.8885	54.2549	39.4575	39.3403	39.2845
ENSGALG00000015101	1254.62	1499.14	1041.34	659.456	621.621	546.132	1265.03	609.069	1.05559	2.19185e-15	4.012e-14	BNC2	Z	32350839	32692210	-	3990	protein_coding	basonuclin 2 [Source:NCBI gene;Acc:431604]	-	1121	1712	1139	498	813	510	9.36113	11.1856	7.76973	4.92041	4.63811	4.07486
ENSGALG00000009699	2841.64	2859.05	3048.12	3977.92	4190.78	4239.48	2916.27	4136.06	-0.504434	2.32818e-15	4.25744e-14	CCNL1	9	22923588	22935534	+	1802	protein_coding	cyclin L1 [Source:HGNC Symbol;Acc:HGNC:20569]	-	2539	3265	3334	3004	5481	3959	46.9465	47.2341	50.3577	65.7189	69.2354	70.04
ENSGALG00000029308	2014.56	1938.72	1835.82	2809.97	2918.48	2806.69	1929.7	2845.05	-0.561195	2.33903e-15	4.27317e-14	PNPLA3	1	69044299	69089535	+	2215	protein_coding	patatin like phospholipase domain containing 3 [Source:NCBI gene;Acc:418233]	-	1800	2214	2008	2122	3817	2621	27.0766	26.0574	24.6743	37.7674	39.2258	37.7232
ENSGALG00000006544	139.9	126.972	170.965	369.454	403.709	461.535	145.946	411.566	-1.49627	2.3432e-15	4.27667e-14	-	12	11752319	11755128	+	567	protein_coding	-	Pkinase	125	145	187	279	528	431	7.34552	6.66671	8.97664	19.3984	21.197	24.2331
ENSGALG00000016442	6959.17	7593.78	7563.62	5589.49	5128.18	5228.94	7372.19	5315.54	0.473027	2.52736e-15	4.60838e-14	-	3	96516162	96521232	+	1995	protein_coding	ribonucleotide reductase regulatory subunit M2 [Source:NCBI gene;Acc:421936]	-	6218	8672	8273	4221	6707	4883	103.849	113.319	112.869	83.4098	76.5259	78.0296
ENSGALG00000035557	38.0527	33.2753	43.8842	150.96	198.796	383.363	38.4041	244.373	-2.67125	2.72147e-15	4.95756e-14	BARX1	12	6536825	6539305	+	1467	protein_coding	Gallus gallus BARX homeobox 1 (BARX1), mRNA. [Source:RefSeq mRNA;Acc:NM_204193]	Homeobox	34	38	48	114	260	358	0.772226	0.675275	0.890567	3.06351	4.03428	7.7798
ENSGALG00000006676	53.7215	51.6643	62.1693	197.307	261.494	218.453	55.8517	225.751	-2.01854	2.73384e-15	4.97533e-14	RLBP1	10	13417443	13421763	+	1810	protein_coding	Gallus gallus retinaldehyde binding protein 1 (RLBP1), mRNA. [Source:RefSeq mRNA;Acc:NM_001024694]	CRAL_TRIO_N	48	59	68	149	342	204	0.883605	0.849768	1.02255	3.24528	4.30101	3.59308
ENSGALG00000000674	1566.88	1410.7	1431.72	2180.97	2383.26	2263.77	1469.77	2276	-0.63312	2.75673e-15	5.01219e-14	MYO1D	27	3817962	3888947	+	4476	protein_coding	myosin ID [Source:NCBI gene;Acc:419963]	Myosin_head	1400	1611	1566	1647	3117	2114	10.4216	9.3828	9.52263	14.506	15.8515	15.0567
ENSGALG00000051984	6171.26	6476.43	5819.23	3996.46	4593.72	3966.41	6155.64	4185.53	0.555206	2.81244e-15	5.1086e-14	-	11	18864163	18869862	+	2796	pseudogene	-	Cadherin	5514	7396	6365	3018	6008	3704	65.709	68.9583	61.9607	42.5527	48.9121	42.2327
ENSGALG00000004531	11643	13069.3	11573.5	16203	17009.3	16224.4	12095.3	16478.9	-0.44617	2.8936e-15	5.251e-14	PLOD1	21	5515436	5532562	-	3888	protein_coding	Gallus gallus procollagen-lysine, 2-oxoglutarate 5-dioxygenase 1 (PLOD1), mRNA. [Source:RefSeq mRNA;Acc:NM_001005618]	2OG-FeII_Oxy	10403	14925	12659	12236	22246	15151	89.1513	100.073	88.6193	124.068	130.241	124.231
ENSGALG00000014201	5179.65	4824.04	4407.62	3323.76	3121.1	2665.34	4803.77	3036.73	0.661787	2.96821e-15	5.38125e-14	PARVB	1	69116160	69172538	+	2085	protein_coding	parvin beta [Source:NCBI gene;Acc:418235]	CH	4628	5509	4821	2510	4082	2489	73.9576	68.8801	62.9341	47.4583	44.5646	38.057
ENSGALG00000008818	7606.07	7505.33	7428.31	5720.58	5444.72	5764.37	7513.24	5643.22	0.413444	2.99523e-15	5.42508e-14	IDH1	7	13798294	13811022	-	2210	protein_coding	isocitrate dehydrogenase (NADP(+)) 1, cytosolic [Source:NCBI gene;Acc:424112]	-	6796	8571	8125	4320	7121	5383	102.461	101.103	100.066	77.0613	73.3453	77.6511
ENSGALG00000044020	943.484	1042.04	1087.05	550.871	528.339	588.965	1024.19	556.059	0.883346	3.0562e-15	5.53024e-14	-	1	50891517	50891808	+	258	pseudogene	-	-	843	1190	1189	416	691	550	108.869	120.241	125.435	63.5651	60.9651	67.9608
ENSGALG00000014615	3472.87	3781.13	3452.22	2268.37	2564.47	2204.87	3568.74	2345.9	0.603749	3.14859e-15	5.69201e-14	LAMA1	2	99519352	99618009	+	9276	protein_coding	Gallus gallus laminin, alpha 1 (LAMA1), mRNA. [Source:RefSeq mRNA;Acc:NM_001199806]	Laminin_G_2	3103	4318	3776	1713	3354	2059	11.1459	12.1353	11.0797	7.28017	8.23049	7.07638
ENSGALG00000016920	3049.82	3923.86	3669.82	5367.02	5500.54	5619.8	3547.83	5495.79	-0.630555	3.28151e-15	5.92665e-14	LMO7	1	156241817	156370149	-	5842	protein_coding	LIM domain 7 [Source:HGNC Symbol;Acc:HGNC:6646]	CH	2725	4481	4014	4053	7194	5248	15.5418	19.9959	18.7013	27.3502	28.0306	28.6383
ENSGALG00000030030	475.659	502.632	546.724	903.11	938.166	1030.15	508.338	957.143	-0.912185	3.42372e-15	6.17764e-14	RSPO2	2	132071594	132172629	-	2179	protein_coding	R-spondin 2 [Source:NCBI gene;Acc:420271]	-	425	574	598	682	1227	962	6.49871	6.86723	7.46963	12.3388	12.8177	14.0745
ENSGALG00000040463	305.541	318.742	265.134	80.7767	100.927	92.0928	296.472	91.2656	1.69095	3.43894e-15	6.19922e-14	CABP7	15	11335501	11339583	-	648	protein_coding	calcium binding protein 7 [Source:NCBI gene;Acc:770960]	-	273	364	290	61	132	86	14.0373	14.6438	12.1809	3.71107	4.63684	4.23096
ENSGALG00000004812	1058.76	1278.47	1089.79	638.269	630.031	601.816	1142.34	623.372	0.874989	3.4791e-15	6.26568e-14	FAM129A	8	8332878	8393131	-	4325	protein_coding	Gallus gallus family with sequence similarity 129 member A (FAM129A), mRNA. [Source:RefSeq mRNA;Acc:NM_001012596]	-	946	1460	1192	482	824	562	7.28787	8.80022	7.50145	4.39345	4.33675	4.14253
ENSGALG00000016361	282.038	247.813	211.193	48.9957	71.8725	63.1799	247.015	61.3494	1.99294	3.50209e-15	6.30111e-14	FAM110C	3	91782224	91783324	-	1101	protein_coding	family with sequence similarity 110 member C [Source:NCBI gene;Acc:100859913]	-	252	283	231	37	94	59	7.62621	6.70079	5.71058	1.32483	1.94341	1.70836
ENSGALG00000006202	674.877	678.641	609.807	317.81	324.955	268.782	654.442	303.849	1.10543	3.62718e-15	6.52001e-14	SCNN1B	14	7361816	7370915	-	2833	protein_coding	sodium channel epithelial 1 beta subunit [Source:NCBI gene;Acc:427673]	-	603	775	667	240	425	251	7.09196	7.13152	6.40818	3.33972	3.4148	2.82451
ENSGALG00000012847	784.558	763.581	961.795	1545.35	1514.67	1423.15	836.645	1494.39	-0.836076	3.66423e-15	6.58038e-14	-	1	56636822	56652446	-	1745	protein_coding	cystine/glutamate transporter-like [Source:NCBI gene;Acc:418109]	-	701	872	1052	1167	1981	1329	13.385	13.0271	16.4088	26.3645	25.8412	24.2798
ENSGALG00000034197	165.641	65.675	150.852	971.969	1233.3	1397.45	127.389	1200.91	-3.23941	3.72643e-15	6.68578e-14	ZIC5	1	145728851	145731717	+	1488	protein_coding	Zic family member 5 [Source:HGNC Symbol;Acc:HGNC:20322]	-	148	75	165	734	1613	1305	3.31401	1.31397	3.01812	19.4463	24.6749	27.9591
ENSGALG00000040109	7053.19	7235.63	6180.36	9404.53	10056	9549.81	6823.06	9670.12	-0.503548	3.91916e-15	7.02494e-14	LARP1	13	12764337	12803848	-	4151	protein_coding	La ribonucleoprotein domain family member 1 [Source:HGNC Symbol;Acc:HGNC:29531]	-	6302	8263	6760	7102	13152	8918	50.5849	51.8934	44.325	67.4486	72.1211	68.4905
ENSGALG00000029301	840.518	521.897	760.659	1451.33	1461.92	1559.15	707.691	1490.8	-1.07728	4.05125e-15	7.25487e-14	BMP2	3	15202203	15229780	-	2197	protein_coding	bone morphogenetic protein 2 [Source:NCBI gene;Acc:378779]	TGFb_propeptide	751	596	832	1096	1912	1456	11.3895	7.07201	10.3074	19.6664	19.8098	21.1274
ENSGALG00000026790	402.911	415.941	540.324	193.335	129.218	130.643	453.059	151.065	1.5966	4.21905e-15	7.54824e-14	DMRT2	Z	26043308	26046918	+	2050	protein_coding	doublesex and mab-3 related transcription factor 2 [Source:HGNC Symbol;Acc:HGNC:2935]	DM	360	475	591	146	169	122	5.85119	6.04041	7.84673	2.80766	1.87653	1.89724
ENSGALG00000037889	554.003	503.508	326.389	157.581	152.156	123.147	461.3	144.295	1.67582	4.31537e-15	7.71333e-14	PTPRT	20	2838132	3266482	+	7609	protein_coding	protein tyrosine phosphatase, receptor type T [Source:NCBI gene;Acc:419160]	Y_phosphatase	495	575	357	119	199	115	2.16757	1.97	1.27701	0.616544	0.595318	0.481821
ENSGALG00000005467	1827.65	2000.02	1803.82	177.444	141.451	49.2589	1877.17	122.718	3.9365	4.35485e-15	7.77658e-14	HSD17B2	11	15747635	15757141	+	2731	protein_coding	hydroxysteroid 17-beta dehydrogenase 2 [Source:NCBI gene;Acc:415807]	adh_short	1633	2284	1973	134	185	46	19.9232	21.8022	19.6635	1.93432	1.54196	0.536972
ENSGALG00000000920	1181.87	1064.81	1213.22	701.831	589.507	592.178	1153.3	627.839	0.880792	4.45327e-15	7.94487e-14	-	25	390267	399593	+	4032	pseudogene	-	Myosin_tail_1	1056	1216	1327	530	771	553	8.72647	7.86212	8.95789	5.18203	4.35268	4.3724
ENSGALG00000006188	1368.78	1398.44	1483.83	909.732	786.775	819.197	1417.02	838.568	0.760465	4.58292e-15	8.1685e-14	KYAT3	8	15524413	15545438	+	4457	protein_coding	kynurenine aminotransferase 3 [Source:NCBI gene;Acc:424517]	Aminotran_1_2	1223	1597	1623	687	1029	765	9.1428	9.34091	9.91131	6.07658	5.25528	5.47185
ENSGALG00000013100	675.996	618.22	593.351	1117.63	1182.84	1060.14	629.189	1120.2	-0.834599	4.75752e-15	8.47177e-14	GRB10	2	80852532	80991947	-	2770	protein_coding	growth factor receptor bound protein 10 [Source:NCBI gene;Acc:420948]	SH2	604	706	649	844	1547	990	7.26528	6.64434	6.37706	12.0118	12.7126	11.3939
ENSGALG00000039216	3230.01	2809.14	2626.65	1836.68	1835.04	1834.36	2888.6	1835.36	0.653465	5.05281e-15	8.98917e-14	COL6A2	7	6782467	6808501	+	4513	protein_coding	Gallus gallus collagen type VI alpha 2 chain (COL6A2), mRNA. [Source:RefSeq mRNA;Acc:NM_205348]	VWA	2886	3208	2873	1387	2400	1713	21.3072	18.5309	17.3271	12.1159	12.1051	12.1006
ENSGALG00000043015	8.95359	15.762	14.6281	131.097	128.453	97.447	13.1145	118.999	-3.16482	5.18788e-15	9.22086e-14	FOXS1	20	10059031	10063374	-	699	protein_coding	forkhead box S1 [Source:HGNC Symbol;Acc:HGNC:3735]	Fork_head	8	18	16	99	168	91	0.381336	0.671309	0.623014	5.58345	5.47086	4.1503
ENSGALG00000043283	896.478	1043.79	976.423	523.063	538.279	524.715	972.232	528.685	0.879167	5.20336e-15	9.23973e-14	LGI2	4	73567819	73587984	+	4683	protein_coding	Gallus gallus leucine rich repeat LGI family member 2 (LGI2), mRNA. [Source:RefSeq mRNA;Acc:NM_001257316]	-	801	1192	1068	395	704	490	5.69907	6.63558	6.20729	3.3252	3.42194	3.3357
novel.484	689.426	728.554	731.403	353.564	360.892	265.57	716.461	326.675	1.13214	5.30005e-15	9.40264e-14	-	6	15412401	15415534	+	2357	-	- && - && -	-	616	832	800	267	472	248	8.70796	9.20218	9.23816	4.46577	4.55833	3.35434
ENSGALG00000000684	886.405	908.066	850.256	500.551	468.7	464.747	881.576	478	0.884882	5.5041e-15	9.75554e-14	KLHDC8A	26	2090546	2094449	-	1404	protein_coding	kelch domain containing 8A [Source:HGNC Symbol;Acc:HGNC:25573]	Kelch_1	792	1037	930	378	613	434	18.7955	19.2548	18.029	10.6138	9.9384	9.85458
ENSGALG00000015132	4212.66	3984.28	4141.57	2746.41	3058.4	2742.44	4112.84	2849.08	0.527808	5.77009e-15	1.02175e-13	CDH2	2	104786041	104900468	-	4188	protein_coding	Gallus gallus cadherin 2 (CDH2), mRNA. [Source:RefSeq mRNA;Acc:NM_001001615]	Cadherin	3764	4550	4530	2074	4000	2561	29.946	28.3225	29.4406	19.523	21.7409	19.4948
ENSGALG00000040755	381.647	441.336	412.329	814.388	899.171	749.592	411.77	821.051	-0.995632	6.38231e-15	1.1291e-13	ANGPT4	20	9893704	9900319	+	2052	protein_coding	angiopoietin 4 [Source:NCBI gene;Acc:771763]	Fibrinogen_C	341	504	451	615	1176	700	5.53697	6.40295	5.98211	11.8152	13.0453	10.8752
ENSGALG00000003324	14113.1	13124.5	13345.4	17159.1	17705.1	18556.7	13527.6	17807	-0.396827	6.64872e-15	1.17514e-13	PRRX1	8	5216524	5248858	-	1878	protein_coding	Gallus gallus paired related homeobox 1 (PRRX1), mRNA. [Source:RefSeq mRNA;Acc:NM_001277724]	Homeobox	12610	14988	14597	12958	23156	17329	223.725	208.053	211.555	272.012	280.667	294.167
ENSGALG00000007778	4231.69	4394.09	4188.2	5626.56	5907.31	5783.64	4271.33	5772.5	-0.434872	6.68993e-15	1.18133e-13	PES1	15	11069471	11075105	+	1755	protein_coding	pescadillo ribosomal biogenesis factor 1 [Source:HGNC Symbol;Acc:HGNC:8848]	-	3781	5018	4581	4249	7726	5401	71.7836	74.5385	71.0458	95.4453	100.208	98.1098
ENSGALG00000010074	3670.97	3717.2	3305.03	4875.74	5563.24	5170.05	3564.4	5203.01	-0.546829	6.71694e-15	1.185e-13	-	8	20507881	20527431	+	3192	protein_coding	lysine demethylase 4A [Source:NCBI gene;Acc:424571]	JmjC	3280	4245	3615	3682	7276	4828	34.2378	34.669	30.8248	45.4743	51.8863	48.2192
ENSGALG00000027231	819.253	702.284	872.198	1431.47	1357.93	1394.24	797.912	1394.55	-0.805584	6.82776e-15	1.20343e-13	NRARP	17	1016268	1016997	-	654	protein_coding	NOTCH regulated ankyrin repeat protein [Source:HGNC Symbol;Acc:HGNC:33843]	-	732	802	954	1081	1776	1302	37.2931	31.9686	39.7032	65.1618	61.8142	63.4671
ENSGALG00000037802	550.646	482.492	533.924	246.303	218.676	177.76	522.354	214.246	1.2881	6.85341e-15	1.20683e-13	-	25	1556898	1565379	+	3107	protein_coding	-	Ras	492	551	584	186	286	166	5.27618	4.62314	5.11596	2.36002	2.09531	1.70327
ENSGALG00000005948	23627.4	23005.5	24615.4	31260.6	29535.8	30890.7	23749.4	30562.4	-0.363704	6.93046e-15	1.21927e-13	RPL27A	5	9990843	9993911	+	579	protein_coding	Gallus gallus ribosomal protein L27a (RPL27A), mRNA. [Source:RefSeq mRNA;Acc:NM_001277663]	-	21111	26272	26924	23607	38629	28847	1214.86	1182.88	1265.66	1607.34	1518.65	1588.32
ENSGALG00000010322	750.982	793.353	693.919	1509.6	1181.31	1436	746.085	1375.64	-0.879933	7.10383e-15	1.24862e-13	JDP2	5	38459491	38481098	+	2022	protein_coding	Jun dimerization protein 2 [Source:NCBI gene;Acc:423363]	bZIP_1	671	906	759	1140	1545	1341	11.057	11.6808	10.2168	22.2264	17.3928	21.1428
ENSGALG00000007874	250.7	257.446	256.905	674.022	510.754	573.974	255.017	586.25	-1.19656	7.1461e-15	1.25489e-13	IL-18	24	6169486	6173722	+	2112	protein_coding	interleukin 18 [Source:NCBI gene;Acc:395312]	-	224	294	281	509	668	536	3.53386	3.62894	3.62133	9.50099	7.19956	8.09071
ENSGALG00000012852	5272.54	5318.8	5156.39	6785.25	6994.57	7118.99	5249.24	6966.27	-0.408564	7.37418e-15	1.29375e-13	MKRN1	1	56779849	56801776	-	2855	protein_coding	Gallus gallus makorin ring finger protein 1 (MKRN1), mRNA. [Source:RefSeq mRNA;Acc:NM_204742]	zf-C3HC4	4711	6074	5640	5124	9148	6648	54.9797	55.462	53.7685	70.7535	72.9362	74.2336
ENSGALG00000006792	597.652	401.055	491.869	1009.05	1027.62	1438.15	496.859	1158.27	-1.22357	7.45322e-15	1.30641e-13	VSTM2L	20	10415519	10422917	-	868	protein_coding	V-set and transmembrane domain containing 2 like [Source:HGNC Symbol;Acc:HGNC:16096]	V-set	534	458	538	762	1344	1343	20.4983	13.7554	16.8701	34.6083	35.2454	49.3255
ENSGALG00000002038	1146.06	1104.21	1130.93	656.808	682.789	621.091	1127.07	653.562	0.78466	7.59268e-15	1.32963e-13	DENND2C	26	3872602	3887081	-	2889	protein_coding	Gallus gallus DENN domain containing 2C (DENND2C), mRNA. [Source:RefSeq mRNA;Acc:NM_001257296]	DENN	1024	1261	1237	496	893	580	11.8099	11.3787	11.6541	6.76829	7.03602	6.40024
ENSGALG00000012211	925.577	1110.34	1108.99	1685.72	1737.17	1914.67	1048.3	1779.19	-0.761707	7.93043e-15	1.3875e-13	PDLIM5	4	58197414	58313786	+	6244	protein_coding	Gallus gallus PDZ and LIM domain 5 (PDLIM5), mRNA. [Source:RefSeq mRNA;Acc:NM_001031149]	LIM	827	1268	1213	1273	2272	1788	4.41304	5.29399	5.28753	8.0373	8.28264	9.12894
ENSGALG00000039458	569.672	645.366	573.237	133.745	261.494	219.523	596.092	204.921	1.52739	8.00525e-15	1.3993e-13	GDF8	7	252348	257840	+	1128	protein_coding	Gallus gallus myostatin (MSTN), mRNA. [Source:RefSeq mRNA;Acc:NM_001001461]	TGFb_propeptide	509	737	627	101	342	205	15.035	17.0328	15.1291	3.52986	6.90145	5.79376
ENSGALG00000001331	1331.85	1217.18	1198.59	748.178	747.015	668.208	1249.2	721.134	0.791681	8.52473e-15	1.48874e-13	ST14	24	1595777	1613311	+	3822	protein_coding	suppression of tumorigenicity 14 [Source:NCBI gene;Acc:419731]	Trypsin	1190	1390	1311	565	977	624	10.3741	9.48093	9.33614	5.82777	5.81872	5.20486
ENSGALG00000051859	116.397	121.718	113.367	18.5389	12.2336	11.7793	117.161	14.184	3.07348	8.92836e-15	1.55779e-13	-	13	15954500	15955189	+	690	protein_coding	-	SH2	104	139	124	14	16	11	5.02203	5.25161	4.89134	0.799878	0.52783	0.508229
ENSGALG00000047024	1106.89	1056.05	1038.59	647.538	595.624	554.698	1067.18	599.287	0.833977	9.19254e-15	1.60242e-13	-	11	18321016	18333462	+	12447	protein_coding	-	-	989	1206	1136	489	779	518	2.64745	2.52586	2.4841	1.54878	1.42461	1.32672
ENSGALG00000016185	492.447	444.838	385.815	172.147	175.858	121.006	441.034	156.337	1.49345	9.66395e-15	1.68305e-13	SLC37A1	1	110776509	110811358	+	4763	protein_coding	solute carrier family 37 member 1 [Source:NCBI gene;Acc:418537]	MFS_1	440	508	422	130	230	113	3.07799	2.78042	2.4115	1.07599	1.09918	0.756334
ENSGALG00000003074	2780.09	2615.61	2800.36	1892.29	1880.92	1704.79	2732.02	1826	0.581005	9.84702e-15	1.71336e-13	-	28	3790233	3811820	+	3154	protein_coding	homer scaffold protein 3 [Source:NCBI gene;Acc:420115]	-	2484	2987	3063	1429	2460	1592	26.2413	24.6888	26.4326	17.8614	17.754	16.0915
ENSGALG00000002911	336.879	365.153	338.274	125.8	122.336	134.927	346.768	127.688	1.44325	9.95067e-15	1.72885e-13	MOXD1	3	56993933	57046070	+	2312	protein_coding	Gallus gallus monooxygenase DBH like 1 (MOXD1), mRNA. [Source:RefSeq mRNA;Acc:NM_204624]	Cu2_monooxygen	301	417	370	95	160	126	4.33785	4.70192	4.35581	1.61987	1.57527	1.73739
ENSGALG00000052055	2019.03	1958.86	2192.38	2990.06	3092.05	2973.74	2056.76	3018.62	-0.553837	9.9542e-15	1.72885e-13	-	3	76862835	76869945	+	2156	lncRNA	-	-	1804	2237	2398	2258	4044	2777	27.8794	27.0486	30.273	41.2876	42.6959	41.0622
ENSGALG00000005071	2909.92	2796	3060.01	2093.57	1885.51	1817.23	2921.98	1932.1	0.598324	1.0143e-14	1.76003e-13	MPP1	4	2126107	2141053	-	2781	protein_coding	Gallus gallus membrane palmitoylated protein 1 (MPP1), mRNA. [Source:RefSeq mRNA;Acc:NM_001007917]	PDZ	2600	3193	3347	1581	2466	1697	31.1507	29.9312	32.7574	22.4117	20.1844	19.4534
ENSGALG00000025945	1949.64	1545.55	1157.45	337.673	201.09	194.894	1550.88	244.552	2.66805	1.12677e-14	1.9534e-13	AVD	Z	9164659	9166088	+	1346	protein_coding	avidin [Source:NCBI gene;Acc:396260]	-	1742	1765	1266	255	263	182	43.122	34.1843	25.6002	7.46861	4.44768	4.31064
ENSGALG00000052481	135.423	186.517	198.393	440.962	432.764	551.486	173.444	475.071	-1.44845	1.25225e-14	2.16897e-13	-	26	5442987	5445256	-	983	protein_coding	-	-	121	213	217	333	566	515	4.10135	5.64876	6.00844	13.3547	13.1065	16.702
ENSGALG00000010061	2692.79	2804.76	2527.91	3801.8	3905.58	4597.14	2675.15	4101.51	-0.616599	1.2731e-14	2.20308e-13	LRBA	4	32846926	33218988	-	9353	protein_coding	LPS responsive beige-like anchor protein [Source:NCBI gene;Acc:422476]	Beach	2406	3203	2765	2871	5108	4293	8.57117	8.92756	8.04636	12.1012	12.4315	14.6327
ENSGALG00000008139	618.917	689.149	707.633	329.728	296.665	346.954	671.899	324.449	1.05448	1.3136e-14	2.2711e-13	EML6	3	2560870	2680684	-	7652	protein_coding	echinoderm microtubule associated protein like 6 [Source:NCBI gene;Acc:421215]	-	553	787	774	249	388	324	2.40794	2.68118	2.7531	1.28283	1.1542	1.34985
ENSGALG00000014124	109.681	122.593	96.9109	352.24	336.424	289.129	109.729	325.931	-1.56946	1.31499e-14	2.27144e-13	TEC	4	66502757	66544534	+	3336	protein_coding	Gallus gallus tec protein tyrosine kinase (TEC), mRNA. [Source:RefSeq mRNA;Acc:NM_001030372]	Pkinase_Tyr	98	140	106	266	440	270	0.978803	1.09403	0.864839	3.14341	3.00227	2.5802
ENSGALG00000015078	678.234	778.467	625.35	1277.86	1237.89	1197.21	694.017	1237.65	-0.833438	1.33072e-14	2.29651e-13	MLLT3	Z	34030516	34141730	-	2025	protein_coding	MLLT3, super elongation complex subunit [Source:NCBI gene;Acc:427234]	-	606	889	684	965	1619	1118	9.9711	11.4447	9.19361	18.7866	18.1989	17.6008
ENSGALG00000003879	1989.93	2072.7	2190.55	3094.68	3244.97	2912.7	2084.4	3084.12	-0.565335	1.38664e-14	2.39086e-13	MFSD2A	23	5688384	5696791	+	2587	protein_coding	major facilitator superfamily domain containing 2A [Source:NCBI gene;Acc:419679]	-	1778	2367	2396	2337	4244	2720	22.8997	23.8522	25.2084	35.6129	37.3424	33.5188
ENSGALG00000047289	934.531	1063.93	932.539	546.898	341.012	430.48	977.001	439.464	1.16143	1.39731e-14	2.40707e-13	TNFAIP8L3	10	9598149	9639629	-	3094	protein_coding	TNF alpha induced protein 8 like 3 [Source:NCBI gene;Acc:427499]	-	835	1215	1020	413	446	402	8.99211	10.2372	8.97295	5.26229	3.28124	4.14211
ENSGALG00000015605	499.162	504.384	362.959	956.079	1003.16	884.519	455.502	947.918	-1.05906	1.40528e-14	2.41861e-13	BACH2	3	75307454	75404609	+	3222	protein_coding	BTB domain and CNC homolog 2 [Source:NCBI gene;Acc:421809]	BTB	446	576	397	722	1312	826	4.61216	4.66041	3.35367	8.83398	9.26897	8.17278
ENSGALG00000053950	1631.79	1320.5	1646.57	2369.01	2682.22	2526.13	1532.96	2525.79	-0.722374	1.4126e-14	2.42901e-13	-	27	6661284	6682740	+	4242	pseudogene	-	RhoGAP	1458	1508	1801	1789	3508	2359	11.452	9.26739	11.5558	16.6259	18.824	17.7285
ENSGALG00000002913	1815.34	1946.61	1799.25	2726.55	2645.52	2778.85	1853.73	2716.97	-0.550695	1.45746e-14	2.50215e-13	BRI3BP	15	4786518	4789593	+	1728	protein_coding	BRI3 binding protein [Source:NCBI gene;Acc:416812]	-	1622	2223	1968	2059	3460	2595	31.2754	33.5369	30.9982	46.974	45.578	47.875
ENSGALG00000015142	2865.15	2482.51	2227.12	1612.89	1432.1	1227.19	2524.93	1424.06	0.826809	1.45777e-14	2.50215e-13	DSG2	2	106086315	106107525	+	3646	protein_coding	desmoglein 2 [Source:NCBI gene;Acc:428529]	Cadherin	2560	2835	2436	1218	1873	1146	23.3948	20.2704	18.1851	13.1697	11.6935	10.0204
ENSGALG00000011314	349.19	286.343	323.646	76.8041	121.572	78.1718	319.726	92.1825	1.77606	1.61938e-14	2.77703e-13	LRRC3B	2	38121822	38167107	+	2535	protein_coding	leucine rich repeat containing 3B [Source:NCBI gene;Acc:420657]	-	312	327	354	58	159	73	4.10083	3.36277	3.80085	0.901976	1.42772	0.918037
ENSGALG00000025898	2918.87	2117.36	2394.43	4416.24	3845.94	4164.52	2476.89	4142.23	-0.742407	1.62246e-14	2.77982e-13	SMAD6	10	19113380	19141564	+	2531	protein_coding	SMAD family member 6 [Source:HGNC Symbol;Acc:HGNC:6772]	MH2	2608	2418	2619	3335	5030	3889	34.3329	24.9053	28.1643	51.9456	45.2376	48.9848
ENSGALG00000002789	1822.05	1803	1722.45	2489.51	2848.9	3123.66	1782.5	2820.69	-0.663384	1.63843e-14	2.80465e-13	MAP2	7	2471804	2577364	+	6572	protein_coding	microtubule associated protein 2 [Source:NCBI gene;Acc:424001]	Tubulin-binding	1628	2059	1884	1880	3726	2917	8.25377	8.16743	7.80259	11.2773	12.9053	14.1499
ENSGALG00000050577	1843.32	1838.02	1521.32	2786.14	2710.51	2669.62	1734.22	2722.09	-0.650727	1.71389e-14	2.93118e-13	GRPEL2	13	9235688	9243003	-	1807	protein_coding	GrpE like 2, mitochondrial [Source:HGNC Symbol;Acc:HGNC:21060]	-	1647	2099	1664	2104	3545	2493	30.369	30.2818	25.064	45.9021	44.6562	43.9825
ENSGALG00000008439	229.436	268.829	219.421	56.941	58.1097	77.1009	239.229	64.0505	1.90256	1.76255e-14	3.0117e-13	CD36	1	11333589	11371413	-	2495	protein_coding	Gallus gallus CD36 molecule (CD36), mRNA. [Source:RefSeq mRNA;Acc:NM_001030731]	-	205	307	240	43	76	72	2.73765	3.20771	2.61816	0.679427	0.693372	0.919978
ENSGALG00000001093	11741.5	11930.9	11079.8	14722.6	15978.6	15154.6	11584.1	15285.3	-0.400403	1.76984e-14	3.02143e-13	TCF3	28	2462717	2516908	+	4218	protein_coding	Gallus gallus transcription factor 3 (TCF3), mRNA. [Source:RefSeq mRNA;Acc:NM_204486]	HLH	10491	13625	12119	11118	20898	14152	82.8716	84.2087	78.2016	103.912	112.777	106.961
ENSGALG00000002868	21396.8	21136.8	21465.8	28414.9	26245.7	27064.6	21333.1	27241.7	-0.352479	1.79261e-14	3.05757e-13	RPL26L1	13	9856065	9860391	+	725	protein_coding	Gallus gallus ribosomal protein L26 like 1 (RPL26L1), transcript variant 1, mRNA. [Source:RefSeq mRNA;Acc:NM_001277098]	KOW	19118	24138	23479	21458	34326	25274	878.617	867.941	881.448	1166.8	1077.73	1111.35
ENSGALG00000016358	501.401	406.309	426.957	821.01	897.642	857.748	444.889	858.8	-0.952894	1.81884e-14	3.09952e-13	PTCHD1	1	119862721	119892355	-	3202	protein_coding	patched domain containing 1 [Source:NCBI gene;Acc:427995]	-	448	464	467	620	1174	801	4.66178	3.77767	3.96964	7.63335	8.34584	7.97493
ENSGALG00000034326	463.348	387.92	439.756	148.311	157.508	192.752	430.341	166.191	1.37065	1.85204e-14	3.15123e-13	TMEM158	2	42973622	42974929	+	1308	protein_coding	transmembrane protein 158 [Source:NCBI gene;Acc:776186]	-	414	443	481	112	206	180	10.546	8.82923	10.009	3.37563	3.58495	4.38713
ENSGALG00000007186	420.819	361.65	300.79	120.503	128.453	81.3843	361.086	110.113	1.70844	1.8525e-14	3.15123e-13	TMEM268	17	2882867	2987652	+	3094	protein_coding	transmembrane protein 268 [Source:NCBI gene;Acc:417248]	-	376	413	329	91	168	76	4.04914	3.47982	2.89422	1.15949	1.23598	0.783085
ENSGALG00000002679	474.54	457.973	511.068	846.17	912.169	892.015	481.194	883.451	-0.877683	1.86481e-14	3.16935e-13	GLT1D1	15	4008082	4050199	-	2961	protein_coding	Gallus gallus glycosyltransferase 1 domain containing 1 (GLT1D1), mRNA. [Source:RefSeq mRNA;Acc:NM_001030656]	Glycos_transf_1	424	523	559	639	1193	833	4.77115	4.60458	5.13841	8.50761	9.17118	8.96855
ENSGALG00000015377	4163.42	4524.57	4277.79	3233.72	2862.67	2815.25	4321.93	2970.55	0.542701	1.86777e-14	3.17062e-13	PHLDB2	1	89725242	89805852	+	4236	protein_coding	pleckstrin homology like domain family B member 2 [Source:NCBI gene;Acc:418418]	PH	3720	5167	4679	2442	3744	2629	29.2605	31.7987	30.0644	22.7266	20.1189	19.7856
ENSGALG00000042642	1132.63	977.243	908.768	1706.91	1615.6	1788.31	1006.21	1703.61	-0.760723	1.86889e-14	3.17062e-13	RARRES2	2	457092	458880	+	782	protein_coding	Gallus gallus retinoic acid receptor responder (tazarotene induced) 2 (RARRES2), transcript variant 1, mRNA. [Source:RefSeq mRNA;Acc:NM_001277476]	-	1012	1116	994	1289	2113	1670	43.119	37.2035	34.5967	64.9817	61.5058	68.0809
ENSGALG00000000164	180.191	148.863	254.163	29.1326	9.93981	37.4796	194.406	25.5173	2.96604	1.88822e-14	3.20056e-13	MYBPH	26	1011100	1020640	-	2057	protein_coding	Gallus gallus myosin binding protein H (MYBPH), mRNA. [Source:RefSeq mRNA;Acc:NM_001031028]	I-set	161	170	278	22	13	35	2.60788	2.15448	3.67846	0.421632	0.143857	0.542437
ENSGALG00000017062	1343.04	1411.57	1167.5	1947.91	2306.04	2287.33	1307.37	2180.43	-0.739554	1.90937e-14	3.23352e-13	NBEA	1	174375172	174843962	-	9453	protein_coding	neurobeachin [Source:NCBI gene;Acc:395195]	Beach	1200	1612	1277	1471	3016	2136	4.22967	4.44552	3.67685	6.13462	7.26248	7.20356
ENSGALG00000005237	4944.62	5298.66	4940.63	6709.77	6924.23	6735.62	5061.3	6789.87	-0.423892	1.95978e-14	3.31594e-13	FGD3	12	7107979	7211462	-	3804	protein_coding	FYVE, RhoGEF and PH domain containing 3 [Source:NCBI gene;Acc:415989]	RhoGEF	4418	6051	5404	5067	9056	6290	38.6973	41.468	38.6661	52.5116	54.19	52.714
ENSGALG00000037888	315.614	266.202	321.817	636.944	599.447	682.129	301.211	639.507	-1.08664	2.00631e-14	3.38969e-13	TBXA2R	28	1140092	1145539	+	1858	protein_coding	thromboxane A2 receptor [Source:NCBI gene;Acc:100857635]	7tm_1	282	304	352	481	784	637	5.05707	4.26535	5.15647	10.2057	9.60492	10.9297
ENSGALG00000002775	266.369	366.904	297.133	113.882	83.3415	68.5342	310.135	88.5859	1.81977	2.00693e-14	3.38969e-13	FA2H	11	1892371	1901853	-	1615	protein_coding	fatty acid 2-hydroxylase [Source:HGNC Symbol;Acc:HGNC:21197]	-	238	419	325	86	109	64	4.91021	6.76345	5.47729	2.09928	1.5363	1.26335
ENSGALG00000023847	54.8407	42.9076	41.1414	178.768	191.915	215.24	46.2966	195.308	-2.08433	2.05822e-14	3.47323e-13	-	27	7466900	7475380	-	2583	protein_coding	huntingtin associated protein 1 [Source:NCBI gene;Acc:100857812]	-	49	49	45	135	251	201	0.632073	0.494537	0.47418	2.06041	2.21194	2.48077
ENSGALG00000004871	23456.2	22988.9	24604.4	31308.3	29368.3	30588.7	23683.1	30421.8	-0.361057	2.23834e-14	3.77383e-13	RPS24	6	13986141	14015668	-	4875	protein_coding	ribosomal protein S24 [Source:NCBI gene;Acc:423726]	Ribosomal_S24e	20958	26253	26912	23643	38410	28565	143.242	140.388	150.254	191.193	179.347	186.799
ENSGALG00000020575	11.192	30.6483	41.1414	174.796	155.214	276.278	27.6606	202.096	-2.84989	2.34735e-14	3.95412e-13	ERMN	7	36210187	36213483	-	1909	protein_coding	ermin [Source:NCBI gene;Acc:771826]	-	10	35	45	132	203	258	0.174538	0.477957	0.641596	2.72592	2.42055	4.30853
ENSGALG00000037950	680.473	568.307	631.75	272.787	320.368	270.924	626.843	288.026	1.11584	2.35584e-14	3.9649e-13	ALPK3	10	1343617	1375029	-	4737	protein_coding	alpha kinase 3 [Source:NCBI gene;Acc:768936]	I-set	608	649	691	206	419	253	4.27657	3.57164	3.97036	1.71439	2.01342	1.70268
ENSGALG00000009152	1172.92	1229.44	993.794	1745.31	1968.85	2126.7	1132.05	1946.95	-0.783464	2.42801e-14	4.08276e-13	ATRNL1	6	29096845	29512936	+	4369	protein_coding	attractin like 1 [Source:NCBI gene;Acc:423915]	Lectin_C	1048	1404	1087	1318	2575	1986	7.99235	8.37745	6.77178	11.8926	13.4159	14.4915
ENSGALG00000008623	857.306	1012.27	846.599	456.852	502.343	458.322	905.392	472.506	0.936499	2.43746e-14	4.09501e-13	TOR4A	17	2166268	2170923	+	2669	protein_coding	torsin family 4 member A [Source:NCBI gene;Acc:417257]	-	766	1156	926	345	657	428	9.56259	11.2911	9.44317	5.09584	5.60325	5.11223
ENSGALG00000005839	512.593	547.291	511.982	256.897	236.262	207.744	523.955	233.634	1.1678	2.44902e-14	4.11082e-13	ARID3C	Z	7926291	7938483	-	1419	protein_coding	AT-rich interaction domain 3C [Source:HGNC Symbol;Acc:HGNC:21209]	ARID	458	625	560	194	309	194	10.7542	11.4822	10.7414	5.3897	4.95678	4.35848
ENSGALG00000011347	12.3112	0.875666	9.14254	152.284	82.5769	113.51	7.44313	116.124	-4.00094	2.47298e-14	4.14737e-13	IHH	7	22301636	22309634	+	1958	protein_coding	Gallus gallus indian hedgehog (IHH), mRNA. [Source:RefSeq mRNA;Acc:NM_204957]	-	11	1	10	115	108	106	0.187187	0.0133142	0.139009	2.31542	1.25555	1.72587
ENSGALG00000016362	559.599	712.792	726.832	321.783	308.134	283.774	666.408	304.564	1.13227	2.49837e-14	4.18625e-13	SH3YL1	3	91875015	91915377	-	2388	protein_coding	SH3 and SYLF domain containing 1 [Source:NCBI gene;Acc:421908]	-	500	814	795	243	403	265	6.9764	8.88622	9.06125	4.01159	3.84144	3.53775
ENSGALG00000041792	4427.55	4547.33	4550.24	6156.25	6009.76	5858.6	4508.37	6008.2	-0.4139	2.54531e-14	4.25474e-13	C26H6orf106	26	4311807	4343652	+	4566	protein_coding	Gallus gallus chromosome 26 C6orf106 homolog (C26H6orf106), mRNA. [Source:RefSeq mRNA;Acc:NM_001030919]	-	3956	5193	4977	4649	7860	5471	28.8679	29.6489	29.6679	40.1392	39.1841	38.1985
ENSGALG00000040999	11134.9	11084.2	11490.3	14523.9	14057.2	14370.8	11236.5	14317.3	-0.349326	2.54588e-14	4.25474e-13	EIF3B	14	3509391	3525587	+	2985	protein_coding	eukaryotic translation initiation factor 3 subunit B [Source:HGNC Symbol;Acc:HGNC:3280]	RRM_1	9949	12658	12568	10968	18385	13420	111.053	110.547	114.598	144.853	140.198	143.326
ENSGALG00000016127	99.6086	75.3073	108.796	6.62104	0.764601	0	94.5707	2.46188	5.49881	2.54595e-14	4.25474e-13	-	1	109359681	109366841	+	339	protein_coding	-	-	89	86	119	5	1	0	8.74754	6.61341	9.55438	0.581454	0.0671465	0
novel.202	14.5496	25.3943	21.0278	113.882	146.803	148.848	20.3239	136.511	-2.73719	2.64574e-14	4.41762e-13	-	2	131118212	131122148	+	238	-	- && Q9EPU4.1 RecName: Full=Cleavage and polyadenylation specificity factor subunit 1; AltName: Full=Cleavage and polyadenylation specificity factor 160 kDa subunit; Short=CPSF 160 kDa subunit && -	-	13	29	23	86	192	139	1.81996	3.17649	2.63031	14.2451	18.3632	18.6189
ENSGALG00000031375	139.9	105.956	100.568	417.126	321.132	319.112	115.474	352.457	-1.61195	2.70534e-14	4.51317e-13	CHST7	1	131623105	131624499	-	1395	protein_coding	carbohydrate sulfotransferase 7 [Source:NCBI gene;Acc:107051963]	Sulfotransfer_1	125	121	110	315	420	298	2.9856	2.2612	2.14622	8.90187	6.85328	6.81016
ENSGALG00000002162	2047.01	2141	2118.33	3164.86	2909.31	3008.01	2102.11	3027.39	-0.524732	2.76383e-14	4.60671e-13	ACO1	Z	71167702	71204524	+	3656	protein_coding	Gallus gallus aconitase 1, soluble (ACO1), mRNA. [Source:RefSeq mRNA;Acc:NM_001030536]	Aconitase	1829	2445	2317	2390	3805	2809	16.6687	17.4341	17.2494	25.7713	23.6904	24.4941
ENSGALG00000042308	1540.02	1507.9	1363.15	884.572	834.944	636.083	1470.36	785.2	0.905381	2.83079e-14	4.71418e-13	FZD3	3	105834156	105886228	+	5390	protein_coding	Gallus gallus frizzled class receptor 3 (FZD3), transcript variant 1, mRNA. [Source:RefSeq mRNA;Acc:NM_001271940]	Fz	1376	1722	1491	668	1092	594	8.50599	8.32859	7.52912	4.88577	4.61166	3.51328
ENSGALG00000008806	11252.4	10505.4	11803.9	14911.9	14524.4	15608.7	11187.2	15015	-0.424496	2.86407e-14	4.76543e-13	RPL12	17	1924726	1946331	+	760	protein_coding	ribosomal protein L12 [Source:NCBI gene;Acc:417264]	-	10054	11997	12911	11261	18996	14576	440.779	411.515	462.383	584.128	568.947	611.421
novel.517	279.8	235.554	171.88	62.2378	52.7575	37.4796	229.078	50.825	2.17599	3.16852e-14	5.26739e-13	-	7	22764004	22782996	+	4391	-	- && - && -	-	250	269	188	47	69	35	1.89702	1.59704	1.16533	0.421968	0.357692	0.254109
ENSGALG00000019514	6704	6560.49	6687.77	5043.91	4390.34	4925.89	6650.75	4786.71	0.475798	3.32723e-14	5.52641e-13	CNDP2	2	91847137	91861414	-	3092	protein_coding	carnosine dipeptidase 2 [Source:HGNC Symbol;Acc:HGNC:24437]	Peptidase_M20	5990	7492	7315	3809	5742	4600	64.548	63.1663	64.3917	48.5642	42.2714	47.4279
ENSGALG00000012342	1686.63	1767.97	1517.66	2526.59	2458.96	2555.04	1657.42	2513.53	-0.600485	3.44515e-14	5.71726e-13	SASH1	3	47726722	47866699	+	3920	protein_coding	SAM and SH3 domain containing 1 [Source:NCBI gene;Acc:421621]	SAM_1	1507	2019	1660	1908	3216	2386	12.8092	13.4269	11.526	19.1883	18.6747	19.4044
ENSGALG00000002186	147.734	134.853	138.052	19.8631	28.2902	21.4169	140.213	23.1901	2.57414	3.49995e-14	5.80315e-13	UNC45B	19	4611887	4620704	-	3273	protein_coding	unc-45 myosin chaperone B [Source:NCBI gene;Acc:417527]	-	132	154	151	15	37	20	1.34376	1.2266	1.2557	0.180672	0.257323	0.194805
ENSGALG00000013869	124.231	186.517	215.764	33.1052	34.4071	18.2044	175.504	28.5722	2.61592	3.527e-14	5.8429e-13	IL20RA	3	54956242	54977305	+	2526	protein_coding	interleukin 20 receptor subunit alpha [Source:NCBI gene;Acc:421686]	-	111	213	236	25	45	17	1.46415	2.19823	2.54293	0.390168	0.405511	0.214551
ENSGALG00000036390	428.653	468.481	423.3	195.983	123.865	169.194	440.145	163.014	1.44655	3.78892e-14	6.27134e-13	PPP1R17	2	48424506	48443357	-	2921	protein_coding	protein phosphatase 1 regulatory subunit 17 [Source:NCBI gene;Acc:420753]	-	383	535	463	148	162	158	4.3688	4.77473	4.31424	1.99745	1.26243	1.72441
ENSGALG00000010081	2440.97	2245.21	2292.95	1457.95	1474.92	1639.47	2326.38	1524.11	0.609578	3.90714e-14	6.46139e-13	SH3D19	4	33241407	33318356	-	6555	protein_coding	SH3 domain containing 19 [Source:NCBI gene;Acc:422478]	SH3_1	2181	2564	2508	1101	1929	1531	11.0861	10.197	10.4138	6.62155	6.69858	7.44591
ENSGALG00000043209	407.388	327.499	348.331	639.593	859.412	883.448	361.073	794.151	-1.14225	4.09191e-14	6.76108e-13	ADGRB2	23	5139803	5162948	-	5809	protein_coding	adhesion G protein-coupled receptor B2 [Source:HGNC Symbol;Acc:HGNC:944]	7tm_2	364	374	381	483	1124	825	2.08783	1.67841	1.78517	3.27786	4.40442	4.5276
ENSGALG00000001115	23.5032	54.2913	25.5991	178.768	213.324	189.54	34.4645	193.877	-2.48046	4.11271e-14	6.78954e-13	MMEL1	21	1390844	1412012	+	2322	protein_coding	membrane metallo-endopeptidase-like 1 [Source:NCBI gene;Acc:770671]	-	21	62	28	135	279	177	0.301337	0.696076	0.328209	2.29201	2.73505	2.43011
ENSGALG00000009705	448.799	465.854	409.586	207.901	134.57	128.502	441.413	156.991	1.50382	4.13268e-14	6.8166e-13	RYR3	5	30373917	30541375	-	14589	protein_coding	Gallus gallus ryanodine receptor 3 (RYR3), mRNA. [Source:RefSeq mRNA;Acc:NM_206874]	SPRY	401	532	448	157	176	120	0.915829	0.950633	0.83581	0.424247	0.274606	0.262223
ENSGALG00000038722	1945.17	1794.24	1724.28	2553.07	2953.65	2834.53	1821.23	2780.42	-0.61265	4.18248e-14	6.89276e-13	SORBS1	6	17155446	17276941	+	3153	protein_coding	sorbin and SH3 domain containing 1 [Source:HGNC Symbol;Acc:HGNC:14565]	SH3_2	1738	2049	1886	1928	3863	2647	18.3663	16.9412	16.2807	24.1062	27.8884	26.7637
ENSGALG00000002099	1900.4	1986.01	1929.08	2749.06	2890.19	2721.02	1938.5	2786.76	-0.524063	4.31782e-14	7.10963e-13	-	12	1786656	1827828	-	3177	protein_coding	6-phosphofructo-2-kinase/fructose-2,6-biphosphatase 4-like [Source:NCBI gene;Acc:100859653]	-	1698	2268	2110	2076	3780	2541	17.808	18.6103	18.0768	25.7605	27.0831	25.4978
ENSGALG00000000775	847.233	706.662	704.89	382.696	350.952	390.859	752.928	374.836	1.0072	4.3409e-14	7.14146e-13	CTSS	25	165228	169865	-	2062	protein_coding	Gallus gallus cathepsin S (CTSS), mRNA. [Source:RefSeq mRNA;Acc:NM_001031345]	Peptidase_C1	757	807	771	289	459	365	12.2321	10.2026	10.177	5.52528	5.06696	5.64313
ENSGALG00000001314	1022.95	1029.78	957.224	557.492	598.683	561.123	1003.32	572.433	0.807389	4.35644e-14	7.16083e-13	PTGS1	17	9061884	9070028	+	2644	protein_coding	prostaglandin-endoperoxide synthase 1 (prostaglandin G/H synthase and cyclooxygenase) [Source:NCBI gene;Acc:427752]	An_peroxidase	914	1176	1047	421	783	524	11.5181	11.5951	10.7781	6.27719	6.74099	6.31808
ENSGALG00000014957	7892.59	7824.08	7899.15	10068	10299.2	9916.04	7871.94	10094.4	-0.358996	4.58288e-14	7.52653e-13	WDR1	4	78304219	78340393	+	3283	protein_coding	Gallus gallus WD repeat domain 1 (WDR1), mRNA. [Source:RefSeq mRNA;Acc:NM_001004402]	WD40	7052	8935	8640	7603	13470	9260	71.571	70.9497	71.6305	91.2975	93.3942	89.9199
ENSGALG00000008616	7827.67	7409.01	7640.42	5858.3	5792.62	5835.04	7625.7	5828.65	0.387626	4.85884e-14	7.97285e-13	DDR1	17	2195780	2233577	+	4729	protein_coding	Gallus gallus discoidin domain receptor tyrosine kinase 1 (DDR1), mRNA. [Source:RefSeq mRNA;Acc:NM_001012800]	Pkinase_Tyr	6994	8461	8357	4424	7576	5449	49.2778	46.6422	48.099	36.88	36.4665	36.7336
ENSGALG00000016471	1343.04	1436.09	1371.38	900.462	790.598	705.688	1383.5	798.916	0.795012	5.13253e-14	8.41469e-13	-	3	100541466	100547451	-	1746	protein_coding	5'-nucleotidase, cytosolic IB [Source:NCBI gene;Acc:421954]	-	1200	1640	1500	680	1034	659	22.8998	24.4865	23.3831	15.3536	13.4803	12.0325
ENSGALG00000010238	15442.7	15649	15632.8	19950.5	19154.8	19540.8	15574.9	19548.7	-0.327606	5.17838e-14	8.48255e-13	NAP1L1	1	38027576	38055929	-	2429	protein_coding	nucleosome assembly protein 1 like 1 [Source:NCBI gene;Acc:417864]	-	13798	17871	17099	15066	25052	18248	189.271	191.8	191.601	244.521	234.768	239.499
ENSGALG00000012394	5241.21	4295.14	4726.69	6548.21	7041.98	7146.83	4754.35	6912.34	-0.540949	5.23023e-14	8.56011e-13	-	5	58251114	58259992	-	3513	protein_coding	-	EGF_CA	4683	4905	5170	4945	9210	6674	44.4162	36.3989	40.056	55.4923	59.6767	60.5653
ENSGALG00000029932	277.561	318.742	287.99	104.613	101.692	97.447	294.765	101.25	1.54343	5.27619e-14	8.62791e-13	LURAP1L	Z	30770192	30796780	-	993	protein_coding	leucine rich adaptor protein 1-like [Source:NCBI gene;Acc:768654]	-	248	364	315	79	133	91	8.32143	9.55606	8.63409	3.13634	3.04878	2.92151
ENSGALG00000005840	1327.37	1601.59	1471.03	2163.76	2393.97	2618.22	1466.67	2391.98	-0.705277	5.39651e-14	8.81709e-13	DENND5A	5	9681277	9737308	+	4196	protein_coding	DENN domain containing 5A [Source:NCBI gene;Acc:423048]	DENN	1186	1829	1609	1634	3131	2445	9.41769	11.3633	10.437	15.3519	16.9852	18.5763
ENSGALG00000008569	5421.4	5921.25	5323.7	4034.86	4033.27	4069.22	5555.45	4045.78	0.457744	5.53953e-14	9.0416e-13	CHP1	5	24756733	24773702	+	2579	protein_coding	Gallus gallus calcineurin like EF-hand protein 1 (CHP1), mRNA. [Source:RefSeq mRNA;Acc:NM_001007930]	-	4844	6762	5823	3047	5275	3800	62.5818	68.3519	61.4541	46.5764	46.558	46.9729
ENSGALG00000015763	4658.1	5197.95	4610.58	6617.07	6522.05	6828.79	4822.21	6655.97	-0.464468	5.54344e-14	9.0416e-13	GABPA	1	103860753	103890491	+	4248	protein_coding	Gallus gallus GA binding protein transcription factor subunit alpha (GABPA), mRNA. [Source:RefSeq mRNA;Acc:NM_001007858]	Ets	4162	5936	5043	4997	8530	6377	32.6447	36.4281	32.3117	46.3735	45.7075	47.8572
novel.123	1178.52	1079.7	1101.68	1732.07	1781.52	1689.8	1119.96	1734.46	-0.632514	5.79221e-14	9.43927e-13	-	14	6814417	6815043	-	424	-	- && - && -	-	1053	1233	1205	1308	2330	1578	82.7481	75.8096	77.3529	121.615	125.087	118.647
ENSGALG00000049865	21701.3	21910.9	23397.6	28722.1	27849.8	29272.7	22336.6	28614.9	-0.357194	6.00634e-14	9.77984e-13	-	1	33723881	33726148	-	522	protein_coding	-	-	19390	25022	25592	21690	36424	27336	1237.66	1249.62	1334.41	1638.08	1588.33	1669.48
ENSGALG00000004046	316.733	344.137	316.332	666.077	603.27	731.388	325.734	666.912	-1.03134	6.82373e-14	1.10945e-12	LARP6	10	6698487	6705074	-	1477	protein_coding	La ribonucleoprotein domain family member 6 [Source:NCBI gene;Acc:415392]	-	283	393	346	503	789	683	6.38412	6.93648	6.37604	13.4256	12.1596	14.742
ENSGALG00000004133	7508.7	7546.49	6980.33	9339.65	10119.5	9983.5	7345.17	9814.21	-0.418652	6.82543e-14	1.10945e-12	SRSF10	23	5765828	5774220	-	2756	protein_coding	Gallus gallus serine/arginine-rich splicing factor 10 (SRSF10), mRNA. [Source:RefSeq mRNA;Acc:NM_001030906]	RRM_1	6709	8618	7635	7053	13235	9323	81.1099	81.5181	75.4024	100.888	109.312	107.843
ENSGALG00000028858	555.122	521.897	612.55	270.139	240.085	273.066	563.19	261.096	1.11276	7.05985e-14	1.14658e-12	-	26	3145905	3149866	+	2158	protein_coding	-	adh_short	496	596	670	204	314	255	7.65818	7.19982	8.45043	3.72669	3.31209	3.76707
ENSGALG00000001153	5414.68	5510.57	5037.54	3817.69	4015.69	3740.47	5320.93	3857.95	0.463087	7.24771e-14	1.17608e-12	AUTS2	19	1512994	2173032	-	3756	protein_coding	AUTS2, activator of transcription and developmental regulator [Source:NCBI gene;Acc:417481]	-	4838	6293	5510	2883	5252	3493	42.9176	43.6776	39.9283	30.2597	31.829	29.6475
ENSGALG00000016538	630.109	596.329	711.29	1179.87	1195.07	1060.14	645.909	1145.03	-0.826133	7.33296e-14	1.1889e-12	RAI2	1	122146582	122148228	-	1647	protein_coding	retinoic acid induced 2 [Source:NCBI gene;Acc:418614]	-	563	681	778	891	1563	990	11.3896	10.779	12.857	21.327	21.6017	19.1627
ENSGALG00000001101	8982.69	8849.48	9309.85	11553.7	11702.2	11480.5	9047.34	11578.8	-0.356003	7.50781e-14	1.21621e-12	MBD3	28	2527626	2543765	+	3672	protein_coding	Gallus gallus methyl-CpG binding domain protein 3 (MBD3), mRNA. [Source:RefSeq mRNA;Acc:NM_001079751]	-	8026	10106	10183	8725	15305	10721	72.8269	71.747	75.4794	93.6715	94.8755	93.0782
ENSGALG00000038688	2791.28	3718.95	3086.52	1283.16	1057.44	837.402	3198.92	1059.33	1.59531	7.6514e-14	1.23842e-12	ADAMTS17	10	17545577	17715273	-	3776	protein_coding	ADAM metallopeptidase with thrombospondin type 1 motif 17 [Source:NCBI gene;Acc:415515]	TSP_1	2494	4247	3376	969	1383	782	22.0069	29.3209	24.3347	10.1166	8.33707	6.60222
ENSGALG00000013892	740.909	723.3	666.491	1205.03	1139.26	1249.68	710.234	1197.99	-0.754001	7.80244e-14	1.26179e-12	MAP3K5	3	55054006	55149738	+	4916	protein_coding	mitogen-activated protein kinase kinase kinase 5 [Source:NCBI gene;Acc:421688]	Pkinase	662	826	729	910	1490	1167	4.48685	4.38021	4.03618	7.2975	6.89918	7.56788
ENSGALG00000005909	888.643	806.488	727.746	369.454	439.646	304.12	807.626	371.073	1.1166	7.89956e-14	1.27641e-12	GATA2	12	9596109	9612130	+	3064	protein_coding	Gallus gallus GATA binding protein 2 (GATA2), mRNA. [Source:RefSeq mRNA;Acc:NM_001003797]	GATA	794	921	796	279	575	284	8.6343	7.83606	7.07098	3.58972	4.27172	2.95492
ENSGALG00000040087	10725.3	10311	10751.6	13234.1	13861.5	13532.3	10596	13542.6	-0.354378	7.96986e-14	1.28668e-12	ZNF609	10	1604895	1646564	-	6622	protein_coding	zinc finger protein 609 [Source:NCBI gene;Acc:415331]	-	9583	11775	11760	9994	18129	12637	48.2178	46.3552	48.3363	59.497	62.3172	60.8374
ENSGALG00000007912	156.688	236.43	168.223	413.153	539.044	623.233	187.113	525.143	-1.4872	8.04023e-14	1.29694e-12	ATP9A	20	13107712	13155856	+	3241	protein_coding	ATPase phospholipid transporting 9A (putative) [Source:NCBI gene;Acc:419345]	E1-E2_ATPase	140	270	184	312	705	582	1.43928	2.17176	1.54523	3.79508	4.95146	5.72479
ENSGALG00000029617	2597.66	2407.21	2157.64	885.896	815.829	526.856	2387.5	742.861	1.68455	8.18798e-14	1.31965e-12	COL17A1	6	25087347	25127305	-	5751	protein_coding	Gallus gallus collagen type XVII alpha 1 chain (COL17A1), mRNA. [Source:RefSeq mRNA;Acc:NM_001305202]	Collagen	2321	2749	2360	669	1067	492	13.4471	12.4612	11.1692	4.58593	4.22323	2.72733
ENSGALG00000044866	416.342	558.675	501.011	904.435	1100.26	936.991	492.009	980.562	-0.994519	8.64183e-14	1.39162e-12	-	22	2769728	2774258	+	2548	protein_coding	-	-	372	638	548	683	1439	875	4.86451	6.52752	5.85378	10.5674	12.8554	10.9477
ENSGALG00000009774	3332.97	3345.04	3452.22	5000.21	4676.3	4436.52	3376.75	4704.34	-0.477641	8.83608e-14	1.4217e-12	ELF2	4	29204108	29232394	-	2814	protein_coding	E74 like ETS transcription factor 2 [Source:NCBI gene;Acc:422439]	Ets	2978	3820	3776	3776	6116	4143	35.2611	35.3888	36.5227	52.8996	49.4728	46.936
ENSGALG00000009885	1036.38	1015.77	959.967	1561.24	1552.9	1830.08	1004.04	1648.07	-0.715161	8.87382e-14	1.42656e-12	HELB	1	34535707	34549257	+	3875	protein_coding	DNA helicase B [Source:NCBI gene;Acc:417836]	-	926	1160	1050	1179	2031	1709	7.96223	7.80393	7.37518	11.9946	11.9306	14.06
ENSGALG00000030016	8154.48	7587.65	7995.15	6205.24	5412.61	5518.07	7912.43	5711.98	0.471058	9.15409e-14	1.47038e-12	CTSB	3	107370910	107378810	-	2083	protein_coding	cathepsin B [Source:HGNC Symbol;Acc:HGNC:2527]	Peptidase_C1	7286	8665	8745	4686	7079	5153	116.545	108.444	114.268	88.6866	77.3581	78.8654
ENSGALG00000014727	486.851	616.469	556.781	225.116	196.502	273.066	553.367	231.561	1.26212	9.26978e-14	1.4877e-12	PDE4D	Z	18250991	18507712	-	5468	protein_coding	phosphodiesterase 4D [Source:NCBI gene;Acc:769469]	-	435	704	609	170	257	255	2.65067	3.35638	3.03141	1.22565	1.06986	1.48671
ENSGALG00000022871	1406.83	1411.57	1364.98	3086.73	2634.82	1986.42	1394.46	2569.32	-0.880921	9.4451e-14	1.51456e-12	HHLA2	1	88748622	88761403	+	2821	protein_coding	HERV-H LTR-associating 2 [Source:NCBI gene;Acc:107054979]	V-set	1257	1612	1493	2331	3446	1855	14.8466	14.8967	14.405	32.575	27.8058	20.9631
ENSGALG00000004221	200.336	206.657	204.793	64.8862	29.8194	37.4796	203.929	44.0618	2.24303	1.02556e-13	1.64314e-12	IL22RA1	23	5809698	5818061	-	2406	protein_coding	interleukin 22 receptor subunit alpha 1 [Source:HGNC Symbol;Acc:HGNC:13700]	-	179	236	224	49	39	35	2.47886	2.55707	2.53401	0.80287	0.368971	0.463754
ENSGALG00000005796	3972.03	3827.54	3971.52	5529.9	5080.77	5369.22	3923.7	5326.63	-0.440314	1.03613e-13	1.65868e-12	XBP1	15	8001344	8004755	-	1953	protein_coding	X-box binding protein 1 [Source:HGNC Symbol;Acc:HGNC:12801]	bZIP_2	3549	4371	4344	4176	6645	5014	60.5479	58.3452	60.5401	84.2953	77.449	81.846
ENSGALG00000015795	249.581	298.602	257.82	92.6946	72.6371	88.8802	268.668	84.7373	1.67542	1.06255e-13	1.69955e-12	ADAMTS5	1	104379620	104419315	-	2634	protein_coding	ADAM metallopeptidase with thrombospondin type 1 motif 5 [Source:NCBI gene;Acc:427971]	TSP_1	223	341	282	70	95	83	2.82088	3.37494	2.91399	1.04768	0.820977	1.00456
ENSGALG00000016764	6924.48	7042.11	6862.39	9507.82	8886.96	8859.11	6942.99	9084.63	-0.387332	1.12916e-13	1.80457e-12	EIF5B	1	133860171	133890836	+	4437	protein_coding	Gallus gallus eukaryotic translation initiation factor 5B (EIF5B), mRNA. [Source:RefSeq mRNA;Acc:NM_001038496]	GTP_EFTU	6187	8042	7506	7180	11623	8273	46.4607	47.25	46.0441	63.794	59.6283	59.4414
ENSGALG00000016340	12395.1	12960.7	12424.7	16046.8	15718.7	15985.6	12593.5	15917	-0.337657	1.1395e-13	1.81956e-12	-	1	119652008	119666014	-	2779	protein_coding	-	GTP_EFTU	11075	14801	13590	12118	20558	14928	132.785	138.845	133.102	171.905	168.39	171.249
ENSGALG00000013603	11.192	5.254	6.39978	70.1831	90.2229	135.997	7.61525	98.8012	-3.7274	1.14975e-13	1.8344e-12	MYCT1	3	49550704	49569883	+	1036	protein_coding	MYC target 1 [Source:NCBI gene;Acc:421641]	-	10	6	7	53	118	127	0.321615	0.15098	0.183905	2.01679	2.59266	3.90804
ENSGALG00000015791	4684.96	4557.84	4631.61	6141.68	5939.42	6259.1	4624.81	6113.4	-0.402362	1.17845e-13	1.87861e-12	AKIRIN2	3	76359719	76377160	+	2289	protein_coding	akirin 2 [Source:NCBI gene;Acc:421821]	-	4186	5205	5066	4638	7768	5845	60.9325	59.2791	60.2386	79.8785	77.2479	81.4056
ENSGALG00000016418	905.431	1108.59	1048.65	1765.17	1775.4	1570.93	1020.89	1703.84	-0.737435	1.19088e-13	1.89683e-12	BCLAF3	1	121356060	121377378	+	2602	protein_coding	BCLAF1 and THRAP3 family member 3 [Source:NCBI gene;Acc:100858121]	-	809	1266	1147	1333	2322	1467	10.3594	12.6839	11.9981	20.1961	20.3132	17.9737
ENSGALG00000027823	1312.82	1278.47	1453.66	2059.14	2147.76	2000.34	1348.32	2069.08	-0.618224	1.19673e-13	1.90344e-12	TFAP4	14	13079902	13085810	-	1017	protein_coding	transcription factor AP-4 [Source:NCBI gene;Acc:430233]	HLH	1173	1460	1590	1555	2809	1868	38.4302	37.4247	42.5531	60.2774	62.8715	58.556
ENSGALG00000004329	1104.65	1141.87	1000.19	1789.01	1695.12	1653.39	1082.24	1712.5	-0.661531	1.19703e-13	1.90344e-12	-	14	3718328	3739905	-	2339	protein_coding	-	-	987	1304	1094	1351	2217	1544	14.0599	14.5336	12.7304	22.7704	21.5754	21.0442
ENSGALG00000010243	23068.9	23206	24390.5	18615.7	17689.8	18945.4	23555.1	18417	0.355284	1.20591e-13	1.91595e-12	PRDX1	8	21501345	21528251	-	1390	protein_coding	Gallus gallus peroxiredoxin 1 (PRDX1), mRNA. [Source:RefSeq mRNA;Acc:NM_001271932]	-	20612	26501	26678	14058	23136	17692	494.084	497.021	522.389	398.707	378.876	405.768
ENSGALG00000007862	288.753	281.089	346.502	582.652	720.254	1009.81	305.448	770.905	-1.33623	1.24121e-13	1.9704e-12	CNTN3	12	17291942	17382288	-	2959	protein_coding	contactin 3 [Source:NCBI gene;Acc:416101]	I-set	258	321	379	440	942	943	2.90516	2.82805	3.48618	5.86209	7.24652	10.1597
ENSGALG00000044230	254.058	175.133	295.304	552.195	623.15	647.862	241.498	607.736	-1.33425	1.32541e-13	2.1023e-12	ARHGAP27	27	3988882	4003494	-	3850	protein_coding	Rho GTPase activating protein 27 [Source:NCBI gene;Acc:770740]	RhoGAP	227	200	323	417	815	605	1.96454	1.35424	2.28348	4.26992	4.81859	5.00968
ENSGALG00000029834	1872.42	2024.54	2024.16	1322.88	1321.23	1295.72	1973.71	1313.28	0.588351	1.33531e-13	2.11624e-12	AIF1L	17	6378663	6390710	+	1066	protein_coding	allograft inflammatory factor 1-like [Source:NCBI gene;Acc:417179]	-	1673	2312	2214	999	1728	1210	52.2919	56.5402	56.5296	36.9448	36.8986	36.1863
ENSGALG00000040098	26428.7	25551.9	27405.7	35208.1	32520.8	34044.3	26462.1	33924.4	-0.358219	1.34478e-13	2.12947e-12	EEF1D	2	148865563	148883104	-	2799	protein_coding	eukaryotic translation elongation factor 1 delta [Source:NCBI gene;Acc:107049004]	-	23614	29180	29976	26588	42533	31792	281.101	271.775	291.492	374.479	345.897	362.102
ENSGALG00000054216	2.2384	10.508	10.0568	79.4525	103.986	112.439	7.60106	98.6257	-3.66045	1.35002e-13	2.136e-12	NXPH4	33	4669033	4681904	-	1600	protein_coding	neurexophilin 4 [Source:NCBI gene;Acc:100858743]	-	2	12	11	60	136	105	0.0416491	0.195519	0.187123	1.47835	1.93483	2.09211
ENSGALG00000050207	1150.54	1368.67	1146.47	709.776	724.077	629.658	1221.89	687.837	0.829054	1.35509e-13	2.14223e-12	EMP2	14	9591472	9610256	+	844	protein_coding	epithelial membrane protein 2 [Source:NCBI gene;Acc:416636]	-	1028	1563	1254	536	947	588	40.5832	48.2773	40.4399	25.0361	25.5406	22.2101
ENSGALG00000007383	679.353	364.277	565.923	205.252	172.8	123.147	536.518	167.067	1.68474	1.38781e-13	2.19214e-12	HSPB8	15	10006078	10008129	-	594	protein_coding	heat shock protein family B (small) member 8 [Source:NCBI gene;Acc:416988]	-	607	416	619	155	226	115	34.0485	18.2572	28.3635	10.287	8.66055	6.17201
ENSGALG00000014526	17336.4	17941.5	17920.3	22527.4	21763.6	22264	17732.7	22185	-0.322917	1.41326e-13	2.23049e-12	TPI1	1	77940005	77943711	+	2010	protein_coding	triosephosphate isomerase 1 [Source:NCBI gene;Acc:396435]	-	15490	20489	19601	17012	28464	20791	256.774	265.737	265.422	333.66	322.347	329.758
ENSGALG00000030614	432.011	329.25	409.586	141.69	143.745	80.3135	390.282	121.916	1.67573	1.464e-13	2.30866e-12	ADH1C	4	59984686	59995027	-	2166	protein_coding	Gallus gallus alcohol dehydrogenase 1C (class I), gamma polypeptide (ADH1C), mRNA. [Source:RefSeq mRNA;Acc:NM_001305183]	ADH_zinc_N	386	376	448	107	188	75	5.93778	4.52539	5.62956	1.94747	1.97571	1.10387
ENSGALG00000028354	5311.71	4835.43	5509.29	3805.78	3436.12	2960.89	5218.81	3400.93	0.618405	1.49143e-13	2.34996e-12	METRNL	18	3085475	3106644	-	2001	protein_coding	meteorin, glial cell differentiation regulator-like [Source:NCBI gene;Acc:417332]	-	4746	5522	6026	2874	4494	2765	79.0271	71.941	81.9667	56.6219	51.1222	44.0518
ENSGALG00000011855	324.567	413.314	301.704	790.553	715.667	692.838	346.529	733.019	-1.07792	1.54009e-13	2.42461e-12	RHOJ	5	53596072	53640888	-	1557	protein_coding	Gallus gallus ras homolog family member J (RHOJ), mRNA. [Source:RefSeq mRNA;Acc:NM_001277548]	Ras	290	472	330	597	936	647	6.2059	7.90279	5.76873	15.1158	13.6839	13.2474
ENSGALG00000005169	1730.28	1611.23	1647.49	2527.91	2710.51	2311.96	1663	2516.79	-0.599303	1.68071e-13	2.64382e-12	FUT11	6	16774824	16781124	-	1866	protein_coding	Gallus gallus fucosyltransferase 11 (FUT11), mRNA. [Source:RefSeq mRNA;Acc:NM_204428]	-	1546	1840	1802	1909	3545	2159	27.6053	25.7059	26.2844	40.331	43.2442	36.8856
ENSGALG00000027907	1912.71	2210.18	2288.38	1435.44	1325.82	1244.32	2137.09	1335.19	0.680627	1.69726e-13	2.66764e-12	NR2F1	Z	58579552	58587854	-	1408	protein_coding	nuclear receptor subfamily 2 group F member 1 [Source:NCBI gene;Acc:100859519]	Hormone_recep	1709	2524	2503	1084	1734	1162	40.4422	46.7319	48.3853	30.3509	28.033	26.3099
ENSGALG00000006326	2581.99	2648.89	2463	4136.83	4130.38	3392.44	2564.63	3886.55	-0.599834	1.71699e-13	2.69643e-12	MIF	15	8375207	8377034	+	620	protein_coding	Gallus gallus macrophage migration inhibitory factor (glycosylation-inhibiting factor) (MIF), mRNA. [Source:RefSeq mRNA;Acc:NM_001305091]	MIF	2307	3025	2694	3124	5402	3168	123.98	127.192	118.266	198.639	198.329	162.895
ENSGALG00000028147	1842.2	1605.97	1825.77	1059.37	1083.44	1164.01	1757.98	1102.27	0.672537	1.71891e-13	2.69721e-12	CTSK	25	170395	173324	-	1279	protein_coding	Gallus gallus cathepsin K (CTSK), mRNA. [Source:RefSeq mRNA;Acc:NM_204971]	Peptidase_C1	1646	1834	1997	800	1417	1087	42.88	37.3814	42.4974	24.6584	25.2187	27.0941
ENSGALG00000029002	399.554	414.19	451.641	153.608	175.858	94.2345	421.795	141.234	1.57327	1.73419e-13	2.71894e-12	XG	1	129834286	129858036	-	2364	protein_coding	Xg glycoprotein (Xg blood group) [Source:NCBI gene;Acc:418661]	-	357	473	494	116	230	88	5.03172	5.21604	5.68767	1.93444	2.21464	1.18673
ENSGALG00000035946	96.2511	122.593	113.367	272.787	354.01	337.317	110.737	321.371	-1.53684	1.74063e-13	2.7268e-12	GUCY1A1	4	20752419	20809491	+	3173	protein_coding	guanylate cyclase 1 soluble subunit alpha 1 [Source:NCBI gene;Acc:422407]	Guanylate_cyc	86	140	124	206	463	315	0.903075	1.15023	1.06367	2.55942	3.3215	3.16487
ENSGALG00000043167	146.615	132.226	170.965	417.126	341.012	422.984	149.935	393.707	-1.38989	1.75211e-13	2.74253e-12	TNFRSF11B	2	136321689	136339558	-	2369	protein_coding	TNF receptor superfamily member 11b [Source:NCBI gene;Acc:378803]	Death	131	151	187	315	446	395	1.84248	1.66165	2.14848	5.24192	4.28542	5.31554
ENSGALG00000030499	1674.32	1577.07	1607.26	2535.86	2244.87	2476.87	1619.55	2419.2	-0.577876	1.79698e-13	2.81044e-12	MOB2	5	14412214	14510673	+	2082	protein_coding	MOB kinase activator 2 [Source:NCBI gene;Acc:423097]	-	1496	1801	1758	1915	2936	2313	23.9412	22.5507	22.9823	36.2604	32.0995	35.4169
ENSGALG00000015332	233.912	258.321	213.021	74.1557	47.4053	70.6759	235.085	64.0789	1.89286	1.83268e-13	2.86392e-12	CPLX1	Z	52349944	52449580	+	1207	protein_coding	complexin 1 [Source:NCBI gene;Acc:427286]	-	209	295	233	56	62	66	5.76945	6.3715	5.25417	1.82905	1.16925	1.74322
ENSGALG00000004042	875.213	767.959	929.796	1341.42	1623.25	1472.41	857.656	1479.03	-0.788874	1.88379e-13	2.94137e-12	NUFIP2	19	6121566	6130232	-	2961	protein_coding	NUFIP2, FMR1 interacting protein 2 [Source:NCBI gene;Acc:417582]	-	782	877	1017	1013	2123	1375	8.79962	7.72126	9.34841	13.487	16.3206	14.804
ENSGALG00000008778	918.862	996.508	906.94	1423.52	1575.08	1514.18	940.77	1504.26	-0.678069	1.89114e-13	2.9492e-12	SPRED2	3	10658095	10707270	-	1865	protein_coding	sprouty related EVH1 domain containing 2 [Source:NCBI gene;Acc:421271]	-	821	1138	992	1075	2060	1414	14.6676	15.9071	14.4773	22.7235	25.1427	24.1705
ENSGALG00000030554	1114.72	1063.93	1178.47	1725.44	1822.04	1670.52	1119.04	1739.34	-0.637249	1.89191e-13	2.9492e-12	KCNN3	25	2978863	2999591	-	2055	protein_coding	potassium calcium-activated channel subfamily N member 3 [Source:NCBI gene;Acc:100858107]	Ion_trans_2	996	1215	1289	1303	2383	1560	16.1489	15.4131	17.0725	24.9964	26.3958	24.2007
ENSGALG00000014262	725.24	771.462	799.972	1284.48	1193.54	1326.78	765.558	1268.27	-0.726118	1.92939e-13	3.00517e-12	-	4	68674139	68728558	+	1666	protein_coding	-	-	648	881	875	970	1561	1239	12.9597	13.7857	14.2951	22.9531	21.3281	23.7089
ENSGALG00000009845	160.045	46.4103	93.2539	5.29684	4.58761	1.07085	99.9032	3.65176	4.77048	1.95511e-13	3.04274e-12	GJD2	5	32502596	32505180	+	2092	protein_coding	gap junction protein delta 2 [Source:NCBI gene;Acc:395273]	Connexin	143	53	102	4	6	1	2.27756	0.660452	1.32707	0.0753778	0.0652849	0.0152389
ENSGALG00000031129	4021.28	4049.08	3917.58	2827.19	2963.59	2985.52	3995.98	2925.43	0.449127	1.993e-13	3.09918e-12	HMCN1	8	10922755	11113792	-	16254	protein_coding	hemicentin 1 [Source:NCBI gene;Acc:429823]	I-set	3593	4624	4285	2135	3876	2788	7.36533	7.41625	7.17539	5.17824	5.42809	5.46825
ENSGALG00000030237	320.091	167.252	223.992	55.6168	48.1699	59.9674	237.112	54.5847	2.12143	2.04778e-13	3.18176e-12	PITX1	13	16307444	16321414	+	1522	protein_coding	Gallus gallus paired-like homeodomain 1 (PITX1), transcript variant 3, mRNA. [Source:RefSeq mRNA;Acc:NM_001167686]	Homeobox	286	191	245	42	63	56	6.26104	3.27149	4.38134	1.08788	0.942213	1.17298
ENSGALG00000052388	2243.99	2051.69	2459.34	1548	1337.29	1312.86	2251.67	1399.38	0.688237	2.09033e-13	3.24367e-12	METRN	14	13574173	13576766	+	885	protein_coding	meteorin, glial cell differentiation regulator [Source:HGNC Symbol;Acc:HGNC:14151]	-	2005	2343	2690	1169	1749	1226	75.486	69.017	82.7302	52.0734	44.9852	44.1634
ENSGALG00000010237	2454.4	2176.91	2293.86	1635.4	1354.11	1325.71	2308.39	1438.4	0.684622	2.09104e-13	3.24367e-12	NPC2	5	38136479	38138708	+	1282	protein_coding	Gallus gallus Niemann-Pick disease, type C2 (NPC2), mRNA. [Source:RefSeq mRNA;Acc:NM_001031203]	-	2193	2486	2509	1235	1771	1238	56.9962	50.5522	53.2682	37.9773	31.4452	30.7856
ENSGALG00000023725	2273.09	1907.2	2285.64	3246.96	3327.54	3145.08	2155.31	3239.86	-0.589032	2.18468e-13	3.38617e-12	IER5	8	6182039	6182746	-	708	protein_coding	immediate early response 5 [Source:NCBI gene;Acc:101750986]	-	2031	2178	2500	2452	4352	2937	95.5811	80.1958	96.1085	136.531	139.92	132.247
ENSGALG00000005630	1636.27	1794.24	1574.35	1126.9	948.105	894.157	1668.28	989.721	0.756436	2.35509e-13	3.64675e-12	CRYBB1	15	7465177	7483070	-	1182	protein_coding	Gallus gallus crystallin beta B1 (CRYBB1), mRNA. [Source:RefSeq mRNA;Acc:NM_204180]	Crystall	1462	2049	1722	851	1240	835	41.2122	45.1909	39.6525	28.3829	23.8796	22.5208
ENSGALG00000004509	25631.9	23945.1	25643.9	20264.4	17275.4	17715	25073.6	18418.3	0.445422	2.35664e-13	3.64675e-12	UBB	19	6732619	6734639	+	1201	protein_coding	Gallus gallus ubiquitin B (UBB), mRNA. [Source:RefSeq mRNA;Acc:NM_001353988]	ubiquitin	22902	27345	28049	15303	22594	16543	635.369	593.556	635.667	502.318	428.226	439.124
ENSGALG00000005329	2584.23	2851.17	2477.63	3711.76	4014.16	3709.41	2637.68	3811.78	-0.531625	2.52342e-13	3.90166e-12	-	8	12349410	12364573	-	2676	protein_coding	-	MFS_1	2309	3256	2710	2803	5250	3464	28.7497	31.7194	27.5638	41.2935	44.6577	41.2674
ENSGALG00000047483	915.504	969.362	846.599	553.519	447.292	441.189	910.489	480.667	0.926542	2.58311e-13	3.99071e-12	C1QTNF6	1	51440395	51445547	+	3641	protein_coding	C1q and TNF related 6 [Source:NCBI gene;Acc:427908]	Collagen	818	1107	926	418	585	412	7.48562	7.926	6.92222	4.52585	3.65728	3.60738
ENSGALG00000007092	960.272	1096.33	1083.39	583.976	630.031	594.32	1046.67	602.776	0.795196	2.71665e-13	4.19361e-12	LYSMD4	10	17521159	17533004	-	1305	protein_coding	LysM domain containing 4 [Source:NCBI gene;Acc:427510]	-	858	1252	1185	441	824	555	21.9065	25.0104	24.7151	13.3221	14.3728	13.5581
ENSGALG00000037526	52.6023	44.659	27.4276	229.088	154.449	205.602	41.563	196.38	-2.24331	2.85422e-13	4.4024e-12	-	28	3481883	3484882	-	2313	protein_coding	-	-	47	51	30	173	202	192	0.677045	0.574806	0.353021	2.9486	1.98792	2.64631
ENSGALG00000055081	3298.28	3047.32	3348	4395.05	4492.03	4399.04	3231.2	4428.71	-0.455402	3.06069e-13	4.71703e-12	SEMA4C	22	3717776	3727404	+	3464	protein_coding	semaphorin 4C [Source:HGNC Symbol;Acc:HGNC:10731]	Sema	2947	3480	3662	3319	5875	4108	28.3464	26.1896	28.7737	37.7724	38.6059	37.8066
ENSGALG00000029588	718.525	753.948	769.802	1154.71	1245.54	1280.73	747.425	1226.99	-0.715511	3.32308e-13	5.11728e-12	-	33	6904888	6907855	+	1363	protein_coding	-	-	642	861	842	872	1629	1196	15.694	16.4677	16.814	25.2212	27.205	27.9738
ENSGALG00000005619	820.372	873.915	860.313	520.414	419.766	406.922	851.533	449.034	0.928821	3.41687e-13	5.25745e-12	F3	8	13932222	13939362	+	2617	protein_coding	coagulation factor III, tissue factor [Source:NCBI gene;Acc:429084]	-	733	998	941	393	549	380	9.33245	9.94154	9.78681	5.92016	4.7752	4.62909
ENSGALG00000017246	1500.84	1358.16	1476.52	953.43	883.114	807.418	1445.17	881.321	0.714447	3.57338e-13	5.49382e-12	ME3	1	190149703	190268109	+	2787	protein_coding	malic enzyme 3 [Source:NCBI gene;Acc:419019]	Malic_M	1341	1551	1615	720	1155	754	16.032	14.5078	15.7721	10.1845	9.4334	8.62482
ENSGALG00000052931	6.71519	5.254	12.7996	97.9915	86.3999	94.2345	8.25625	92.8753	-3.48452	3.58829e-13	5.51229e-12	-	14	2205453	2209479	+	3010	protein_coding	forkhead box protein L1-like [Source:NCBI gene;Acc:427656]	Fork_head	6	6	14	74	113	88	0.0664171	0.0519651	0.126595	0.969193	0.854546	0.932034
ENSGALG00000006179	39243.6	37581	39617.4	49058	47421.3	47971.8	38814	48150.4	-0.310932	3.63655e-13	5.58191e-12	RPL13	11	18734052	18738360	+	953	protein_coding	Gallus gallus ribosomal protein L13 (RPL13), mRNA. [Source:RefSeq mRNA;Acc:NM_204999]	-	35064	42917	43333	37047	62021	44798	1225.93	1173.99	1237.6	1532.52	1481.39	1498.58
ENSGALG00000006982	1015.11	1083.2	906.94	512.469	604.035	476.527	1001.75	531.01	0.911749	3.70867e-13	5.68802e-12	EEF2K	14	9045104	9069244	+	2469	protein_coding	eukaryotic elongation factor 2 kinase [Source:NCBI gene;Acc:416619]	-	907	1237	992	387	790	445	12.24	13.061	10.9357	6.17924	7.28332	5.74585
ENSGALG00000032955	1301.63	1262.71	1364.98	827.631	829.592	726.034	1309.77	794.419	0.721	3.724e-13	5.70693e-12	TUFT1	25	400616	413399	+	2139	protein_coding	tuftelin 1 [Source:NCBI gene;Acc:101749610]	-	1163	1442	1493	625	1085	678	18.1161	17.5744	18.9978	11.519	11.5463	10.105
ENSGALG00000008100	357.024	222.419	277.933	82.101	89.4583	49.2589	285.792	73.6061	1.95006	3.75075e-13	5.7433e-12	RAPSN	5	23098904	23108100	+	1547	protein_coding	Gallus gallus receptor associated protein of the synapse (RAPSN), mRNA. [Source:RefSeq mRNA;Acc:NM_205097]	-	319	254	304	62	117	46	6.87062	4.28026	5.34858	1.57996	1.72155	0.947945
ENSGALG00000003562	425.295	386.169	363.873	153.608	159.037	172.406	391.779	161.684	1.275	3.8505e-13	5.89129e-12	NPTX2	14	1586869	1639631	+	2933	protein_coding	neuronal pentraxin 2 [Source:NCBI gene;Acc:416438]	-	380	441	398	116	208	161	4.31685	3.91971	3.6934	1.55916	1.61426	1.74996
ENSGALG00000020742	1498.61	1622.61	1701.43	2421.98	2403.91	2309.82	1607.55	2378.57	-0.564229	3.93232e-13	6.01164e-12	PPRC1	6	23460825	23470764	-	5135	protein_coding	peroxisome proliferator-activated receptor gamma, coactivator-related 1 [Source:NCBI gene;Acc:423848]	RRM_1	1339	1853	1861	1829	3144	2157	8.68831	9.40723	9.86418	14.0416	13.9369	13.3914
ENSGALG00000037525	411.865	411.563	554.038	1022.29	815.065	1286.09	459.155	1041.15	-1.17864	3.97685e-13	6.07484e-12	FGFRL1	4	85064209	85229240	-	3397	protein_coding	Gallus gallus fibroblast growth factor receptor like 1 (FGFRL1), mRNA. [Source:RefSeq mRNA;Acc:NM_204456]	I-set	368	470	606	772	1066	1201	3.60951	3.60686	4.85548	8.95915	7.14307	11.271
ENSGALG00000005422	899.835	857.277	987.394	554.844	400.651	386.576	914.836	447.357	1.03854	4.07901e-13	6.22589e-12	PDLIM1	6	17280775	17317773	+	1643	protein_coding	PDZ and LIM domain 1 [Source:NCBI gene;Acc:428948]	PDZ	804	979	1080	419	524	361	16.3047	15.5336	17.8913	10.0536	7.25967	7.00463
ENSGALG00000009687	134.304	169.879	147.195	315.162	464.113	462.606	150.459	413.96	-1.46149	4.14929e-13	6.32808e-12	KCNK2	3	20934919	21040114	-	3577	protein_coding	potassium two pore domain channel subfamily K member 2 [Source:NCBI gene;Acc:770954]	Ion_trans_2	120	194	161	238	607	432	1.11778	1.41387	1.22507	2.62303	3.86272	3.85017
ENSGALG00000033129	9897.07	8984.33	10196.7	12578.7	12846.1	13186.4	9692.69	12870.4	-0.409322	4.16272e-13	6.34348e-12	ZFP36L2	3	25092240	25094448	-	2065	protein_coding	ZFP36 ring finger protein like 2 [Source:HGNC Symbol;Acc:HGNC:1108]	zf-CCCH	8843	10260	11153	9499	16801	12314	142.684	129.525	147.003	181.344	185.199	190.105
ENSGALG00000008040	762.174	790.726	612.55	125.8	55.8159	44.9755	721.817	75.5304	3.26684	4.18582e-13	6.37357e-12	-	15	11192649	11209492	+	2888	protein_coding	putative acyl-CoA dehydrogenase AidB-like [Source:NCBI gene;Acc:417013]	-	681	903	670	95	73	42	7.85679	8.15112	6.31441	1.29679	0.575372	0.463626
ENSGALG00000043825	3174.05	3352.93	2853.39	4429.48	4417.87	4436.52	3126.79	4427.95	-0.501945	4.21829e-13	6.41788e-12	NISCH	12	982813	1016928	+	4804	protein_coding	nischarin [Source:NCBI gene;Acc:415893]	PX	2836	3829	3121	3345	5778	4143	19.6697	20.7783	17.6826	27.4497	27.3778	27.4933
ENSGALG00000033195	4974.84	5064.85	5053.08	6614.42	6641.33	6386.53	5030.92	6547.43	-0.380056	4.27706e-13	6.5021e-12	IGF2BP2	9	4590676	4607425	+	2349	protein_coding	insulin like growth factor 2 mRNA binding protein 2 [Source:HGNC Symbol;Acc:HGNC:28867]	KH_1	4445	5784	5527	4995	8686	5964	63.0499	64.1907	64.0415	83.8296	84.1705	80.9413
ENSGALG00000029401	4054.86	3502.66	4302.48	7273.88	8217.17	9754.34	3953.33	8415.13	-1.09008	4.4918e-13	6.82309e-12	SIX1	5	54593128	54595588	+	1784	protein_coding	Gallus gallus SIX homeobox 1 (SIX1), mRNA. [Source:RefSeq mRNA;Acc:NM_001044685]	Homeobox	3623	4000	4706	5493	10747	9109	67.6657	58.451	71.798	121.383	137.125	162.776
ENSGALG00000014974	6723.02	7043.86	5913.39	8923.84	9083.46	9188.93	6560.09	9065.41	-0.466791	4.50243e-13	6.83377e-12	MIB1	2	102477248	102545888	+	4044	protein_coding	mindbomb E3 ubiquitin protein ligase 1 [Source:HGNC Symbol;Acc:HGNC:21086]	ZZ	6007	8044	6468	6739	11880	8581	49.4928	51.8547	43.5325	65.6945	66.8696	67.646
ENSGALG00000016451	1829.89	1834.52	1801.99	2545.13	2541.53	2744.58	1822.13	2610.41	-0.518581	4.57268e-13	6.93487e-12	ROCK2	3	97177532	97270178	-	4500	protein_coding	Rho associated coiled-coil containing protein kinase 2 [Source:NCBI gene;Acc:374182]	Pkinase	1635	2095	1971	1922	3324	2563	12.106	12.1366	11.9215	16.8378	16.814	18.1573
ENSGALG00000041044	599.89	648.869	735.974	308.541	322.662	351.238	661.578	327.48	1.01461	4.61986e-13	7.00084e-12	-	17	9188534	9193915	-	2419	lncRNA	-	-	536	741	805	233	422	328	7.38285	7.98563	9.05764	3.79721	3.971	4.32268
ENSGALG00000026215	578.625	643.615	585.123	995.805	1063.56	1021.59	602.454	1026.98	-0.769595	4.79554e-13	7.26128e-12	-	5	28176306	28178384	+	2079	protein_coding	-	-	517	735	640	752	1391	954	8.28574	9.21637	8.37878	14.2596	15.2299	14.6288
ENSGALG00000003197	43505.5	43631.8	42084	55607.5	51895.8	53750.1	43073.8	53751.1	-0.319374	4.87202e-13	7.37121e-12	RPL7A	17	7165127	7168878	+	1709	protein_coding	60S ribosomal protein L7a [Source:UniProtKB/Swiss-Prot;Acc:P32429]	-	38872	49827	46031	41993	67873	50194	757.862	760.063	733.101	968.679	904.021	936.322
ENSGALG00000004793	4814.79	5064.85	5125.31	3879.93	3373.42	3321.77	5001.65	3525.04	0.506449	4.8852e-13	7.38528e-12	-	19	7065537	7069275	+	1132	protein_coding	-	-	4302	5784	5606	2930	4412	3102	126.625	133.201	134.791	102.039	88.7181	87.3596
ENSGALG00000004907	1438.17	1443.1	1407.04	1978.37	2192.11	2277.69	1429.43	2149.39	-0.589769	4.89145e-13	7.38885e-12	KCTD15	11	10693177	10733016	+	2018	protein_coding	potassium channel tetramerization domain containing 15 [Source:NCBI gene;Acc:415779]	K_tetra	1285	1648	1539	1494	2867	2127	21.2167	21.2894	20.7574	29.186	32.3392	33.6017
ENSGALG00000030115	258.535	222.419	200.222	74.1557	56.5805	65.3216	227.059	65.3526	1.8062	5.25627e-13	7.93364e-12	WISP1	2	141922045	141957880	+	1476	protein_coding	WNT1 inducible signaling pathway protein 1 [Source:HGNC Symbol;Acc:HGNC:12769]	VWC	231	254	219	56	74	61	5.2146	4.48615	4.03843	1.49571	1.14122	1.31753
ENSGALG00000038089	3120.32	3251.35	2588.25	1876.4	2019.31	1701.57	2986.64	1865.76	0.677643	5.42787e-13	8.18615e-12	EGFR	2	51811980	51959426	-	8677	protein_coding	Gallus gallus epidermal growth factor receptor (EGFR), mRNA. [Source:RefSeq mRNA;Acc:NM_205497]	Pkinase_Tyr	2788	3713	2831	1417	2641	1589	10.7058	11.1553	8.88026	6.43791	6.92823	5.83808
ENSGALG00000035194	50.3639	48.1616	23.7706	201.28	206.442	167.052	40.7654	191.591	-2.23907	5.43708e-13	8.19353e-12	ARHGAP25	22	437194	453936	-	3784	protein_coding	Gallus gallus Rho GTPase activating protein 25 (ARHGAP25), mRNA. [Source:RefSeq mRNA;Acc:NM_001030883]	RhoGAP	45	55	26	152	270	156	0.396239	0.378912	0.187015	1.58357	1.62419	1.31428
ENSGALG00000012522	21.2648	22.7673	19.1993	154.932	114.69	112.439	21.0771	127.354	-2.59046	5.44991e-13	8.20636e-12	PVALB	1	51608164	51618692	+	2678	protein_coding	parvalbumin [Source:NCBI gene;Acc:396459]	-	19	26	21	117	150	105	0.236395	0.253099	0.213434	1.72235	1.27498	1.24995
ENSGALG00000005256	5468.4	5453.65	4730.35	7614.2	7911.33	6853.42	5217.47	7459.65	-0.516196	5.50995e-13	8.29021e-12	EPHA4	9	7784937	7875161	-	3700	protein_coding	Gallus gallus EPH receptor A4 (EPHA4), mRNA. [Source:RefSeq mRNA;Acc:NM_204781]	Pkinase_Tyr	4886	6228	5174	5750	10347	6400	43.9994	43.8807	38.061	61.2648	63.6555	55.1434
ENSGALG00000006038	1882.49	2111.23	1706.91	1244.76	1166.02	1061.21	1900.21	1157.33	0.716507	5.61624e-13	8.44346e-12	TGFBR3	8	14742786	14850067	+	3908	protein_coding	transforming growth factor beta receptor 3 [Source:NCBI gene;Acc:374251]	Zona_pellucida	1682	2411	1867	940	1525	991	14.3406	16.0831	13.003	9.4824	8.88257	8.08415
ENSGALG00000014159	2838.29	2927.35	2636.71	3772.67	3915.52	4049.94	2800.78	3912.71	-0.482738	5.73585e-13	8.61647e-12	PACSIN2	1	68405048	68468405	-	3445	protein_coding	Gallus gallus protein kinase C and casein kinase substrate in neurons 2 (PACSIN2), transcript variant 1, mRNA. [Source:RefSeq mRNA;Acc:NM_001159511]	SH3_1	2536	3343	2884	2849	5121	3782	24.5276	25.2973	22.7856	32.6023	33.8368	34.9984
ENSGALG00000034756	175.714	151.49	186.508	399.911	419.001	395.142	171.237	404.685	-1.24285	5.77013e-13	8.66111e-12	-	23	2734269	2742975	+	3406	protein_coding	connective tissue growth factor-like [Source:NCBI gene;Acc:776271]	VWC	157	173	204	302	548	369	1.53586	1.32412	1.6302	3.49548	3.66234	3.4538
ENSGALG00000004758	343.594	401.055	319.989	145.663	133.041	134.927	354.879	137.877	1.36766	5.83796e-13	8.75602e-12	KCNB1	20	6525285	6624185	-	2645	protein_coding	potassium voltage-gated channel subfamily B member 1 [Source:NCBI gene;Acc:428146]	Ion_trans	307	458	350	110	174	126	3.8673	4.51405	3.60162	1.6395	1.49743	1.51866
ENSGALG00000041422	4763.31	5669.06	4893.09	7118.95	7335.58	7048.31	5108.49	7167.61	-0.488271	6.29342e-13	9.4317e-12	EGLN1	3	39805911	39835770	+	3971	protein_coding	egl-9 family hypoxia inducible factor 1 [Source:NCBI gene;Acc:768374]	zf-MYND	4256	6474	5352	5376	9594	6582	35.7106	42.5011	36.6836	53.3709	54.995	52.8413
ENSGALG00000039983	1351.99	1575.32	1370.47	893.841	785.245	898.44	1432.59	859.175	0.740936	6.34639e-13	9.5036e-12	EEPD1	2	46739295	46798842	-	1991	protein_coding	endonuclease/exonuclease/phosphatase family domain containing 1 [Source:NCBI gene;Acc:420740]	Exo_endo_phos	1208	1799	1499	675	1027	839	20.2158	23.5552	20.4921	13.3653	11.7415	13.434
ENSGALG00000014603	445.441	467.606	359.302	161.553	156.743	80.3135	424.116	132.87	1.67374	6.4167e-13	9.60132e-12	C1S	1	78045961	78055022	+	3047	protein_coding	complement C1s [Source:HGNC Symbol;Acc:HGNC:1247]	Trypsin	398	534	393	122	205	75	4.35217	4.56873	3.51055	1.57846	1.53146	0.784701
ENSGALG00000042177	14.5496	28.0213	15.5423	103.288	168.212	129.572	19.3711	133.691	-2.77974	6.44659e-13	9.63846e-12	GPR182	33	6864240	6865337	-	1098	protein_coding	G protein-coupled receptor 182 [Source:NCBI gene;Acc:100858910]	7tm_1	13	32	17	78	220	121	0.39449	0.759757	0.421407	2.80051	4.56083	3.51316
ENSGALG00000034354	2264.14	2438.73	2617.51	3621.71	3687.67	3327.12	2440.13	3545.5	-0.538575	6.4824e-13	9.68439e-12	-	5	38537213	38539497	-	1556	protein_coding	chromosome 5 C14orf1 homolog [Source:NCBI gene;Acc:423366]	-	2023	2785	2863	2735	4823	3107	43.3193	46.6598	50.0803	69.2935	70.5555	63.6571
ENSGALG00000007077	1138.22	1351.15	1178.47	677.995	557.394	750.663	1222.62	662.017	0.889274	6.5891e-13	9.83606e-12	CPT1A	5	16814154	16844218	-	2653	protein_coding	Gallus gallus carnitine palmitoyltransferase 1A (CPT1A), mRNA. [Source:RefSeq mRNA;Acc:NM_001012898]	-	1017	1543	1289	512	729	701	12.7726	15.162	13.2242	7.60812	6.2548	8.42357
ENSGALG00000041013	5575.85	4912.49	4964.4	6720.36	7506.85	7227.14	5150.91	7151.45	-0.474613	6.84641e-13	1.02122e-11	-	7	22607293	22645929	+	6239	protein_coding	-	SH2	4982	5610	5430	5075	9818	6749	26.6063	23.4409	23.6886	32.0676	35.8205	34.4858
ENSGALG00000031424	2041.42	1910.7	2185.98	3360.84	2783.15	3258.59	2046.03	3134.19	-0.613794	6.93665e-13	1.03316e-11	SDC2	2	126817624	126874829	+	2962	protein_coding	Gallus gallus syndecan 2 (SDC2), mRNA. [Source:RefSeq mRNA;Acc:NM_001001462]	-	1824	2182	2391	2538	3640	3043	20.518	19.2042	21.971	33.7794	27.973	32.7516
ENSGALG00000015556	1328.49	1305.62	1228.76	1820.79	2044.54	1994.99	1287.62	1953.44	-0.603278	6.93733e-13	1.03316e-11	AFAP1	4	80530710	80589183	-	3650	protein_coding	Gallus gallus actin filament associated protein 1 (AFAP1), transcript variant a, mRNA. [Source:RefSeq mRNA;Acc:NM_204205]	PH	1187	1491	1344	1375	2674	1863	10.8356	10.6491	10.0222	14.851	16.676	16.2718
ENSGALG00000031896	2750.99	2317.89	2487.69	3499.88	3881.12	3676.22	2518.85	3685.74	-0.55106	7.00181e-13	1.04194e-11	GSE1	11	17637205	17650300	-	3510	protein_coding	Gse1 coiled-coil protein [Source:HGNC Symbol;Acc:HGNC:28979]	-	2458	2647	2721	2643	5076	3433	23.333	19.6596	21.0997	29.6849	32.9183	31.1804
ENSGALG00000040651	2217.13	2471.13	2130.21	3103.95	3540.1	3474.9	2272.82	3372.98	-0.570271	7.08245e-13	1.05312e-11	IGF1R	10	17124105	17264663	-	4916	protein_coding	Gallus gallus insulin like growth factor 1 receptor (IGF1R), mRNA. [Source:RefSeq mRNA;Acc:NM_205032]	Pkinase_Tyr	1981	2822	2330	2344	4630	3245	13.4267	14.9648	12.9003	18.7971	21.4384	21.0435
ENSGALG00000035677	23472.9	21200.8	22296.8	30241	27663.3	29160.2	22323.5	29021.5	-0.378484	7.1085e-13	1.05617e-11	RPL35	17	9823212	9826911	-	2835	protein_coding	ribosomal protein L35 [Source:NCBI gene;Acc:374133]	-	20973	24211	24388	22837	36180	27231	246.492	222.631	234.141	317.564	290.495	306.215
ENSGALG00000008911	614.44	524.524	742.374	1134.85	1131.61	1294.65	627.113	1187.04	-0.920586	7.14659e-13	1.061e-11	RNF208	17	1338035	1340745	-	753	protein_coding	ring finger protein 208 [Source:HGNC Symbol;Acc:HGNC:25420]	-	549	599	812	857	1480	1209	24.2925	20.7376	29.3506	44.8674	44.7394	51.1855
ENSGALG00000006542	1409.07	1500.89	1123.62	2145.22	2276.22	2217.72	1344.53	2213.05	-0.719694	7.39789e-13	1.09745e-11	ESYT2	2	9553966	9621260	-	4286	protein_coding	extended synaptotagmin 2 [Source:NCBI gene;Acc:420451]	C2	1259	1714	1229	1620	2977	2071	9.78744	10.4252	7.80468	14.9007	15.8107	15.4044
ENSGALG00000003594	158.926	112.085	159.994	33.1052	22.1734	22.4878	143.669	25.9221	2.48933	7.41059e-13	1.09848e-11	ANK1	22	2927488	2974857	-	7519	protein_coding	ankyrin 1 [Source:NCBI gene;Acc:396311]	Death	142	128	175	25	29	21	0.629251	0.443789	0.63348	0.131076	0.0877933	0.0890379
[truncated: 19,779 more rows]
