# Supplementary material for: Fgf signalling triggers an intrinsic mesodermal timer that determines the duration of limb patterning
Source: Nat Commun. 2023 Sep 20;14:5841. doi: 10.1038/s41467-023-41457-6 (PMC10511490; doi:10.1038/s41467-023-41457-6)
Supplement: Supplementary file 8 — Supplementary Data 5 [file 41467_2023_41457_MOESM8_ESM.xlsx]

## Sheet: Sheet1
Probe	Accession number	Link
Meis1	NM_001139477.1	https://www.ncbi.nlm.nih.gov/nuccore/?term=NM_001139477.1
Hoxa11	NM_204619.1	https://www.ncbi.nlm.nih.gov/nuccore/NM_204619.1
Hoxa13	NM_204139.2	https://www.ncbi.nlm.nih.gov/nuccore/NM_204139.2
Hoxd13	NM_205434.1	https://www.ncbi.nlm.nih.gov/nuccore/NM_205434.1
Shh	NM_204821.1	https://www.ncbi.nlm.nih.gov/nuccore/NM_204821.1
Bm2	NM_204358.1	https://www.ncbi.nlm.nih.gov/nuccore/NM_204358.1?report=genbank
Sox9	NM_204281.1	https://www.ncbi.nlm.nih.gov/nuccore/NM_204281.1
Runx2	NM_204128.1	https://www.ncbi.nlm.nih.gov/nuccore/NM_204128.1
Mkp3	AY278202.1	https://www.ncbi.nlm.nih.gov/nuccore/AY278202.1
Fgf10	NM_204696.1	https://www.ncbi.nlm.nih.gov/nuccore/NM_204696.1
Fgf8	NM_001012767.1	https://www.ncbi.nlm.nih.gov/nuccore/NM_001012767.1
Pax3	AB080581.1	https://www.ncbi.nlm.nih.gov/nuccore/AB080581.1
Myf5	NM_001030363.2	https://www.ncbi.nlm.nih.gov/nuccore/NM_001030363.2
Myod1	NM_204214.3	https://www.ncbi.nlm.nih.gov/nuccore/NM_204214.3
Myog	NM_204184.2	https://www.ncbi.nlm.nih.gov/nuccore/NM_204184.2
PCNA	NM_204170.3	https://www.ncbi.nlm.nih.gov/nuccore/NM_204170.3
