# Supplementary material for: Fgf signalling triggers an intrinsic mesodermal timer that determines the duration of limb patterning
Source: Nat Commun. 2023 Sep 20;14:5841. doi: 10.1038/s41467-023-41457-6 (PMC10511490; doi:10.1038/s41467-023-41457-6)
Supplement: Supplementary file 11 — Source Data [file 41467_2023_41457_MOESM11_ESM.xlsx]

## Sheet: Fig 1d
1d - Graph of RNA seq
	HH24			HH27			HH24g
HOXA13	6.2299	5.0256		5.46391	5.00037	5.80391	3.02557	4.2772
HOXD13	5.14385	3.2263		7.04053	7.16503	7.24555	2.33954	3.64557
EVX2	1.29641	-1.23939		4.28952	4.05502	4.21867	-0.669347	0.380342
TFAP2A	5.38443	5.83351		6.48834	6.13828	6.06242	5.12811	5.16353
TFAP2B	3.98476	3.07047		6.07246	6.42179	6.17802	3.20644	3.89328
TFAP2C	6.24255	5.91682		6.83992	6.89165	6.65417	5.3241	5.17115
BMP2	2.88272	2.09917		3.66994	3.77451	3.89821	2.84814	2.28203
BMP5	2.02048	2.16181		5.3439	5.57357	5.28634	2.92366	3.27478
BMP7	7.01002	6.55878		7.98933	8.06655	7.91947	6.58114	6.72616
MSX2	5.8726	5.55078		6.92598	7.15891	7.20212	5.58798	5.53255
BAMBI	5.04054	5.08798		6.50557	6.90744	6.42018	4.70167	4.98226
CDH2	5.47447	4.84838		6.11643	6.49915	6.3449	4.99224	5.1205
RUNX2	1.09493	1.3575		3.10125	3.11302	3.10964	0.0451299	1.57787
COL6A2	2.63302	2.48613		3.70992	3.59031	3.98105	2.06972	2.55372
COL25A1	2.80451	3.25287		4.0819	3.81597	4.0022	2.89183	2.60446
SOX9	3.8769	3.29414		4.7332	4.64259	5.32595	2.89858	3.01696

## Sheet: Fig 3a
3a - AER/No AER Flow cytometry (% of cells in G1)
	+ AER			No AER			p-value
24h	69.57	69.4	68.89	69.05	68.28	69.09	0.2235
48h	81.05	76.53	75.84	82.76	88.03	73.68	0.4588

## Sheet: Fig 3f
Fig3f - AER/No AER % of EdU+ cells
	+ AER								No AER								p-value
24h	16.076	34.9209	21.5246	22.6303	19.5651	18.8721	28.7894	20.3529	17.6336	13.0302	11.2506	21.3873	32.6004	21.5998			0.3923
48h	7.83146	13.2686	14.2402	17.5609	9.41045	8.77793	5.75513	14.1082	15.8601	13.2277	11.5001	16.0218	12.0151	16.507	9.80516	11.9377	0.2521

## Sheet: Fig 3g
Fig 3g- AER/No AER Explant area (mm2)
	+AER								No AER								p-value
24h	0.14	0.166	0.107	0.259	0.113	0.178	0.143	0.119	0.182	0.12	0.146	0.177	0.077	0.129	0.163	0.09	0.4413
48h	0.275	0.132	0.258	0.239	0.249	0.387	0.162	0.316	0.234	0.226	0.197	0.296	0.195	0.157	0.298	0.142	0.3469

## Sheet: Fig 3l
Fig3l - AER/No AER % of Lyso+ Area
3l	+ AER								No AER								p-value
24h	5.99444	8.16843	2.77285	6.43289	4.73899	5.29068	1.38695		16.9018	7.77133	24.4269	18.6325	7.03329	7.18271	19.2446		0.0054
48h	0.673861	3.46529	1.89642	1.6391	2.5738	1.07759	2.51401		5.10843	4.51231	8.29821	3.2485	5.6114				0.002

## Sheet: Fig 3m
Fig 3m- DMSO/SU5402 Flow cytometry - % of cells in G1
3m	DMSO				SU5402				p-value
24h	66.72	69.69	66.98	67.98	74.74	69.47	67.82	68.82	0.2096
48h	75.04	76.58	74.63	81.58	79.32	77.53	84.05	84.3	0.112

## Sheet: Fig 3r
Fig3r - DMSO/SU5402 % of EdU+ cells
3r	DMSO								SU5402								p-value
24h	20.7895	17.153	33.7697	31.3192	26.4513	27.4778	20.8534	25.6554	26.1433	30.526	14.5088	21.8485	29.0929	14.1206	13.4197		0.2499
48h	21.1086	7.92389	13.8366	11.4784	9.31899	11.8827	10.2064	10.8599	8.93437	13.2854	13.9141	9.66946	9.39594	6.46015	13.1121	10.4797	0.4171

## Sheet: Fig 3s
Fig 3s- DMSO/SU5402 Explant area (mm2)
3s	DMSO								SU5402								p-value
24h	0.272845	0.166909	0.2305	0.154148	0.227407	0.219487	0.23818		0.291085	0.208207	0.202079	0.137016	0.203139	0.271158	0.29419	0.205596	0.6727
48h	0.26592	0.300191	0.380424	0.190546	0.335524	0.479647	0.182093	0.265185	0.300424	0.225114	0.16382	0.204268	0.119803	0.291722	0.265623	0.205847	0.0804

## Sheet: Fig 3x
Fig3x - DMSO/SU5402 % of Lyso+ Area
3x	DMSO								SU5402								p-value
24h	5.45679	2.2417	4.04152	1.81362	2.46072	5.32131			3.78121	11.2259	16.694	6.64392	15.7799	7.63655	6.24817	10.2041	0.0086
48h	0.630372	0.527993	0.99011	4.98783	0.777795	1.3878	0.692741		3.92744	2.14193	1.13946	4.86388	5.65256	9.60908			0.0348

## Sheet: Fig 4a
Fig 4a - Limb genes RNA seq
4a	SU5402			DMSO			Log2FC	p-value	adjp
SPRY3	0	0	0	6.85802	6.38683	4.57981	-9.96923	2.74557e-16	5.34993e-15
FGF8	0.103316	0	0	4.70626	2.96444	7.16678	-7.36766	2.44342e-11	3.22701e-10
SHH	0.232558	0.198496	0.189973	7.70441	14.3567	12.5618	-5.81385	1.48452e-70	1.82145e-68
HOXA13	0.355127	0.179787	0.170645	8.47771	8.02045	13.7513	-5.45872	2.0349e-63	2.19885e-61
EVX2	0.246262	0.0192677	0	1.89391	2.57405	2.35623	-4.71919	0.000352372	0.00174502
PTCH2	0.991418	0.841325	1.02169	18.7503	25.5605	22.6785	-4.55716	4.19529e-282	1.32977e-278
IHH	0.187187	0.0133142	0.139009	2.31542	1.25555	1.72587	-4.00094	2.47298e-14	4.14737e-13
ANGPT2	3.54751	2.65065	2.41337	43.7819	37.265	43.4595	-3.86109	2.51977e-257	4.35646e-254
SP8	0.546981	0.364221	0.399285	6.29274	6.66263	5.53415	-3.83472	2.78041e-75	3.97578e-73
HOXC13	0.165438	0	0.0540575	0.782971	1.08501	0.854771	-3.71626	2.94726e-05	0.000179881
SPRY4	0.541148	0.241941	0.378904	4.238	5.01729	3.92025	-3.52945	2.61228e-24	8.06499e-23
HHIP	0.428949	0.365225	0.535908	4.8961	5.03347	4.65945	-3.45598	4.99598e-54	4.24168e-52
SALL3	0.682972	0.814263	0.896638	6.08943	8.59849	8.9307	-3.29958	4.00688e-83	6.68447e-81
SALL1	5.32051	3.59709	4.71691	29.5286	35.0468	38.2968	-2.91637	4.3639e-52	3.5018e-50
HOXD13	10.0226	7.6188	14.4989	67.3634	75.1466	84.0453	-2.81743	6.0077e-23	1.7259e-21
MKP3	6.79415	5.37819	6.02792	40.9013	38.9491	42.7057	-2.75495	8.43609e-199	7.63989e-196
ETV4	5.31268	5.5804	4.85241	35.2898	36.4088	31.0793	-2.70693	6.97175e-132	2.70589e-129
FGF10	2.63667	3.07955	3.11594	15.1217	17.7533	21.2726	-2.61448	3.45345e-107	9.51851e-105
PTCH1	3.13697	3.57261	3.52648	15.3406	16.4887	18.6188	-2.29947	1.35974e-119	4.53677e-117
GLI1	4.85864	4.09832	5.61297	16.5964	19.3462	16.8184	-1.85787	6.38473e-68	7.54192e-66
SALL4	3.60041	3.8915	3.68903	12.1722	14.1664	14.1405	-1.85661	2.45436e-90	4.96564e-88
ETV5	9.71585	8.48417	9.83487	31.9786	32.4266	32.6989	-1.79374	2.91554e-99	7.10868e-97
SPRY1	9.20936	8.58177	8.34007	30.6076	28.4887	27.0945	-1.72246	2.62411e-43	1.65798e-41
HOXD11	58.3267	56.6708	65.4583	168.504	170.794	195.789	-1.56792	6.13625e-89	1.17878e-86
HOXD10	21.9675	22.5475	25.5298	64.4092	69.139	73.998	-1.56672	1.35863e-69	1.63535e-67
SOX9	15.1137	13.3192	15.7335	38.9276	38.1946	48.7072	-1.51079	6.01748e-47	4.23854e-45
SPRY2	4.79841	4.148	4.71249	13.2046	12.1794	11.4004	-1.42988	3.62568e-26	1.21825e-24
HOXA11	25.9775	23.5835	25.5789	54.0981	54.9336	65.8248	-1.21902	2.67951e-48	1.98284e-46
DLX6	2.23581	1.229	1.1895	3.77133	2.89037	3.87253	-1.18295	1.14982e-06	8.87833e-06
DLX5	16.3244	13.8939	14.0151	31.1058	32.3669	32.9638	-1.12711	2.92154e-30	1.19488e-28
CYP26B1	35.2499	31.636	33.5085	67.5009	69.77	81.0901	-1.12189	4.3703e-42	2.66392e-40
MSX1	61.0269	32.459	34.2373	82.9652	88.7744	103.909	-1.11015	0.000704795	0.00326922
BMP2	11.3895	7.07201	10.3074	19.6664	19.8098	21.1274	-1.07728	4.05125e-15	7.25487e-14
WNT5A	40.4961	34.6521	34.577	69.0277	74.737	84.8753	-1.06063	2.2971e-33	1.05268e-31
HOXD12	71.8401	63.2197	93.1894	147.458	150.376	175.009	-1.05073	1.77685e-08	1.75452e-07
GREM1	32.9379	42.4416	31.5401	13.1973	14.7843	12.3597	1.40382	3.00281e-21	7.8981e-20
WNT2B	16.4481	17.2606	13.2634	2.96439	2.14512	3.11326	2.52538	1.91128e-57	1.75597e-55
ALX4	49.0629	41.4777	44.8956	8.1961	7.68534	6.73748	2.58334	5.47036e-114	1.76331e-111

[truncated: 4 more sheets: Fig 5a, Fig 6, SFig 5, SFig 8]
